# Supplementary material for: Cross-reactive antibodies against human coronaviruses and the animal coronavirome suggest diagnostics for future zoonotic spillovers
Source: Sci Immunol. 2021 Jul 29;6(61):eabe9950. doi: 10.1126/sciimmunol.abe9950 (PMC9267281; doi:10.1126/sciimmunol.abe9950)
Supplement: Supplementary file 3 — Data files S1 to S4 [file sciimmunol.abe9950_data_files_s1_to_s4.zip]

Archive with 4 entries (4 files):
- sciimmunol.abe9950_Data_file_S1.xlsx
- sciimmunol.abe9950_Data_file_S2.xlsx
- sciimmunol.abe9950_Data_file_S3.xlsx
- sciimmunol.abe9950_Data_file_S4.xlsx
