# Supplementary material for: Cross-reactive antibodies against human coronaviruses and the animal coronavirome suggest diagnostics for future zoonotic spillovers
Source: Sci Immunol. 2021 Jul 29;6(61):eabe9950. doi: 10.1126/sciimmunol.abe9950 (PMC9267281; doi:10.1126/sciimmunol.abe9950)
Supplement: Supplementary file 3 — Data files S1 to S4 [file sciimmunol.abe9950_data_files_s1_to_s4.zip › sciimmunol.abe9950_Data_file_S1.xlsx]

## Sheet: Datafile 1
	Coronavirus (CoV) strain	Host	genera	Host groups	Accession #	Genome length (nt)	Number of proteins	Date completed	Date updated	Comments
human coronaviruses (hCoVs)	Severe acute respiratory syndrome coronavirus 2	human	Betacoronavirus	Zoonotically transmitted beta CoVs	NC_045512	29903	12	01/13/2020	01/28/2020
	Severe acute respiratory syndrome-related coronavirus	human	Betacoronavirus		NC_004718	29751	14	04/14/2003	08/13/2018
	Middle East respiratory syndrome-related coronavirus	human	Betacoronavirus		NC_019843	30119	11	12/13/2012	08/13/2018
	Betacoronavirus England 1	human	Betacoronavirus		NC_038294	30111	10	08/24/2018	08/24/2018	nearly identical to MERS and therefore not analyzed separately
	Human coronavirus OC43	human	Betacoronavirus	Seasonal / common cold hCoVs	NC_006213	30741	8	02/21/2019	02/21/2019
	Human coronavirus 229E	human	Alphacoronavirus		NC_002645	27317	8	2001-11-01	08/13/2018
	Human coronavirus HKU1	human	Betacoronavirus		NC_006577	29926	8	12/28/2004	08/13/2018
	Human coronavirus NL63	human	Alphacoronavirus		NC_005831	27553	6	03/23/2004	08/13/2018
animal coronaviruses (aCoVs)	Bat coronavirus	bat	unclassified	Bats	NC_034440	29642	10	2017-05-05	2019-10-03
	Bat coronavirus BM48-31/BGR/2008	bat	Betacoronavirus		NC_014470	29276	9	08/27/2010	08/13/2018
	Bat Hp-betacoronavirus/Zhejiang2013	bat	Betacoronavirus		NC_025217	31491	9	2014-03-10	08/13/2018
	Bat coronavirus 1A	bat	Alphacoronavirus		NC_010437	28326	7	03/13/2008	08/13/2018
	Bat coronavirus CDPHE15/USA/2006	bat	Alphacoronavirus		NC_022103	28035	7	08/20/2013	08/13/2018
	BtMr-AlphaCoV/SAX2011	bat	Alphacoronavirus		NC_028811	27935	6	2016-05-01	08/13/2018
	BtNv-AlphaCoV/SC2013	bat	Alphacoronavirus		NC_028833	27783	6	2016-05-01	08/13/2018
	BtRf-AlphaCoV/HuB2013	bat	Alphacoronavirus		NC_028814	27608	7	2016-05-01	08/13/2018
	BtRf-AlphaCoV/YN2012	bat	Alphacoronavirus		NC_028824	26975	6	2016-05-01	08/13/2018
	Miniopterus bat coronavirus HKU8	bat	Alphacoronavirus		NC_010438	28773	8	03/13/2008	08/13/2018
	NL63-related bat coronavirus	bat	Alphacoronavirus		NC_032107	28363	8	12/14/2016	08/13/2018
	Pipistrellus bat coronavirus HKU5	bat	Betacoronavirus		NC_009020	30482	9	02/21/2007	08/13/2018
	Rhinolophus bat coronavirus HKU2	bat	Alphacoronavirus		NC_009988	27165	8	11/20/2007	08/13/2018
	Rousettus bat coronavirus	bat	Betacoronavirus		NC_030886	30161	10	2016-12-09	08/13/2018
	Rousettus bat coronavirus HKU10	bat	Alphacoronavirus		NC_018871	28494	9	10/18/2012	08/13/2018
	Rousettus bat coronavirus HKU9	bat	Betacoronavirus		NC_009021	29114	8	02/21/2007	08/13/2018
	Scotophilus bat coronavirus 512	bat	Alphacoronavirus		NC_009657	28203	6	07/24/2007	08/13/2018
	Tylonycteris bat coronavirus HKU4	bat	Betacoronavirus		NC_009019	30286	9	02/21/2007	08/13/2018
	Bat SARS-like coronavirus	bat	Betacoronavirus		MG772934	29732	10	n.a.	09/29/2020	nota RefSeq genome, added as it is highly similar to SARS-CoV-2 (Coutard et al., . Antiviral Res., 2020)
	Bulbul coronavirus HKU11-934	bulbul	Deltacoronavirus	Birds	NC_011547	26487	9	08/24/2018	08/24/2018
	Infectious bronchitis virus	chicken	Gammacoronavirus		NC_001451	27608	10	1993-12-06	08/13/2018
	Common moorhen coronavirus HKU21	common moorhen	Deltacoronavirus		NC_016996	26223	9	03/30/2012	08/13/2018
	Thrush coronavirus HKU12-600	grey-backed thrush	Deltacoronavirus		NC_011549	26396	9	11/13/2008	08/13/2018
	Magpie-robin coronavirus HKU18	magpie-robin	Deltacoronavirus		NC_016993	26689	9	03/30/2012	08/13/2018
	Munia coronavirus HKU13-3514	munia	Deltacoronavirus		NC_011550	26552	9	11/13/2008	08/13/2018
	Night heron coronavirus HKU19	night heron	Deltacoronavirus		NC_016994	26077	8	03/30/2012	08/13/2018
	Sparrow coronavirus HKU17	sparrow	Deltacoronavirus		NC_016992	26083	9	03/30/2012	08/13/2018
	Turkey coronavirus	turkey	Gammacoronavirus		NC_010800	27657	11	2008-03-06	08/13/2018
	White-eye coronavirus HKU16	white-eye	Deltacoronavirus		NC_016991	26041	8	03/30/2012	08/13/2018
	Wigeon coronavirus HKU20	wigeon	Alphacoronavirus		NC_016995	26227	10	03/30/2012	08/13/2018
	Camel alphacoronavirus	camel	Alphacoronavirus	Other mammals	NC_028752	27395	7	2016-05-01	08/13/2018
	Feline infectious peritonitis virus	cat	Alphacoronavirus		NC_002306	29355	9	2000-11-05	08/13/2018
	Bovine coronavirus	cow	Betacoronavirus		NC_003045	31028	12	2001-02-08	08/13/2018
	Ferret coronavirus	ferret	Alphacoronavirus		NC_030292	28434	9	2016-10-06	08/13/2018
	Betacoronavirus Erinaceus/VMC/DEU/2012	hedgehog	Betacoronavirus		NC_039207	30148	12	08/24/2018	08/24/2018
	Beluga whale coronavirus SW1	beluga whale	Gammacoronavirus		NC_010646	31686	14	2008-01-05	08/13/2018
	Mink coronavirus strain WD1127	mink	Alphacoronavirus		NC_023760	28941	10	2014-12-03	08/13/2018
	Coronavirus AcCoV-JC34	mouse	Alphacoronavirus		NC_034972	27682	9	06/13/2017	08/13/2018
	Murine hepatitis virus	mouse	Betacoronavirus		NC_001846	31357	5	11/22/1997	08/13/2018
	Murine hepatitis virus strain JHM	mouse	Betacoronavirus		AC_000192	31526	12	n.a.	09/26/2020
	Swine enteric coronavirus	pig	Alphacoronavirus		NC_028806	28111	9	2016-05-01	08/13/2018
	Transmissible gastroenteritis virus	pig	Alphacoronavirus		NC_038861	28586	8	2000-11-05	08/24/2018
	Porcine coronavirus HKU15	pig	Deltacoronavirus		NC_039208	25425	7	08/24/2018	08/24/2018
	Porcine epidemic diarrhea virus	pig	Alphacoronavirus		NC_003436	28033	6	04/23/2001	08/13/2018
	Rabbit coronavirus HKU14	rabbit	Betacoronavirus		NC_017083	31100	11	2012-10-07	08/13/2018
	Betacoronavirus HKU24	rat	Betacoronavirus		NC_026011	31249	10	2015-07-01	08/13/2018
	Lucheng Rn rat coronavirus	rat	Alphacoronavirus		NC_032730	28763	5	01/17/2017	08/13/2018
	Rat coronavirus Parker	rat	Betacoronavirus		NC_012936	31250	10	07/13/2009	08/13/2018
	Wencheng Sm shrew coronavirus	shrew	Alphacoronavirus		NC_035191	25995	5	07/14/2017	08/13/2018
