# Supplementary material for: Cross-reactive antibodies against human coronaviruses and the animal coronavirome suggest diagnostics for future zoonotic spillovers
Source: Sci Immunol. 2021 Jul 29;6(61):eabe9950. doi: 10.1126/sciimmunol.abe9950 (PMC9267281; doi:10.1126/sciimmunol.abe9950)
Supplement: Supplementary file 3 — Data files S1 to S4 [file sciimmunol.abe9950_data_files_s1_to_s4.zip › sciimmunol.abe9950_Data_file_S3.xlsx]

## Sheet: Datafile 3
Antigen information						Complete cohort (529 individuals)								Matched by age (382 individuals)						Matched by year of birth (366 individuals)						Antigen details					BLAST alignment to SARS-CoV-2 reference proteome
						Unexposed individuals (260)		Recovered COVID-19 patients (269)		Difference betweent the two groups				Unexposed individuals (191)	Recovered COVID-19 patients (191)	Chi-squared test		Kolmogorov–Smirnov test		Unexposed individuals (183)	Recovered COVID-19 patients (183)	Chi-squared test		Kolmogorov–Smirnov test
Peptide #	Host type	Virus name	Protein	Protein length (aa)	Starting position of peptide (aa)					Chi-squared test		Kolmogorov–Smirnov test														Protein accession number	Genus	Host	SARS-CoV-2 reference	SARS-CoV-2 variants	SARS-CoV-2 protein aligned to	Percentage of identical matches (aa)	Alignment length (sequence overlap in aa)	Number of mismatches	Number of gap openings	Start of alignment in the query peptide	End of alignment in the query peptide	Start of alignment in the SARS-CoV-2 peptide	End of alignment in the SARS-CoV-2 peptide	Expect value	Bit score
						Number of individuals	%	Number of individuals	%	p-value	Passing FDR	p-value	Passing FDR	Number of individuals	Number of individuals	p-value	Passing FDR	p-value	Passing FDR	Number of individuals	Number of individuals	p-value	Passing FDR	p-value	Passing FDR
11091	Human	SARS-CoV-2	NSP1	179	115	16	6.15385	17	6.3197	0.996896	FALSE	0.747326	FALSE	9	10	0.972625	FALSE	0.872619	FALSE	11	10	0.97512	FALSE	0.774195	FALSE	QIZ64468.1_NSP1	Betacoronavirus	human	FALSE	TRUE	YP_009725295.1	96.923	65	1	1	1	64	116	180	1.33e-42	137
10994	Human	SARS-CoV-2	NSP1	180	116	22	8.46154	24	8.92193	0.982506	FALSE	0.845284	FALSE	15	18	0.860814	FALSE	0.916494	FALSE	16	15	0.9826	FALSE	0.828598	FALSE	QHW06048.1_NSP1	Betacoronavirus	human	FALSE	TRUE	YP_009725295.1	100	63	0	0	2	64	118	180	1.52e-44	142
809	Human	SARS-CoV-2	NSP1	180	116	24	9.23077	32	11.8959	0.608919	FALSE	0.691822	FALSE	16	20	0.781559	FALSE	0.705475	FALSE	17	18	0.984396	FALSE	0.593078	FALSE	QIE07480.1_NSP1	Betacoronavirus	human	FALSE	TRUE	YP_009725295.1	98.438	64	1	0	1	64	117	180	5.43e-44	140
4433	Human	SARS-CoV-2	NSP1	177&172	113&108	18	6.92308	16	5.94796	0.90076	FALSE	0.59038	FALSE	12	11	0.97707	FALSE	0.821832	FALSE	13	10	0.812055	FALSE	0.715839	FALSE	QJA17082.1_NSP1&QHZ87591.1_NSP1	Betacoronavirus	human	FALSE	TRUE	YP_009725295.1	95.522	67	0	1	1	64	114	180	2.45e-43	139
811	Human	SARS-CoV-2	NSP1 partial&NSP1	171&175&177&178&179&180	107&111&113&114&115&116	15	5.76923	17	6.3197	0.965367	FALSE	0.747326	FALSE	9	11	0.899622	FALSE	0.872619	FALSE	10	10	1	FALSE	0.774195	FALSE	YP_009724389.1_NSP1&QIZ14375.1_NSP1&QIU80923.1_NSP1&QIU81523.1_NSP1&QIZ14171.1_NSP1&QIZ14351.1_NSP1&QIZ64551.1_NSP1&QJA17534.1_NSP1&QJA17690.1_NSP1&QII57277.1_NSP1&QIQ49821.1_NSP1&QIQ50011.1_NSP1	Betacoronavirus	human	TRUE	TRUE	YP_009725295.1	100	64	0	0	1	64	117	180	4.02e-45	144
4379	Human	SARS-CoV-2	NSP15	364	44	30	11.5385	38	14.1264	0.673527	FALSE	0.602982	FALSE	23	27	0.830841	FALSE	0.705475	FALSE	21	26	0.738399	FALSE	0.774195	FALSE	pdb|6W01|B	Betacoronavirus	human	FALSE	FALSE	YP_009724389.1	100	64	0	0	1	64	6479	6542	1.77e-42	136
7522	Human	SARS-CoV-2	NSP15	346	44	28	10.7692	37	13.7546	0.578871	FALSE	0.65494	FALSE	22	27	0.744878	FALSE	0.643011	FALSE	21	24	0.892835	FALSE	0.715839	FALSE	QIZ16279.1_NSP15	Betacoronavirus	human	FALSE	TRUE	YP_009724389.1	98.438	64	1	0	1	64	6497	6560	5.02e-42	135
7524	Human	SARS-CoV-2	NSP15	346	44	27	10.3846	40	14.8699	0.300503	FALSE	0.510604	FALSE	21	29	0.47651	FALSE	0.643011	FALSE	19	27	0.453441	FALSE	0.715839	FALSE	QIZ13105.1_NSP15	Betacoronavirus	human	FALSE	TRUE	YP_009724389.1	98.438	64	1	0	1	64	6497	6560	1.45e-42	137
7523	Human	SARS-CoV-2	NSP15 partial&NSP15	345&346	44	18	6.92308	32	11.8959	0.148067	FALSE	0.496679	FALSE	13	24	0.162184	FALSE	0.455983	FALSE	13	20	0.443692	FALSE	0.715839	FALSE	YP_009724389.1_NSP15&QIZ14051.1_NSP15&QIU81079.1_NSP15&QIU81631.1_NSP15&QIV65065.1_NSP15&QIZ64668.1_NSP15&QIZ64858.1_NSP15&QJA17082.1_NSP15&QJA17726.1_NSP15&QJA42019.1_NSP15&QHZ00388.1_NSP15&QII87816.1_NSP15&QIS30274.1_NSP15	Betacoronavirus	human	TRUE	TRUE	YP_009724389.1	100	64	0	0	1	64	6497	6560	3.03e-43	139
6050	Human	SARS-CoV-2	NSP16	298	88	18	6.92308	13	4.83271	0.592381	FALSE	0.689903	FALSE	13	11	0.91468	FALSE	0.872619	FALSE	14	8	0.419714	FALSE	0.654993	FALSE	QJA16674.1_NSP16	Betacoronavirus	human	FALSE	TRUE	YP_009724389.1	98.438	64	1	0	1	64	6887	6950	1.5e-40	131
1975	Human	SARS-CoV-2	NSP2	638	88	60	23.0769	76	28.2528	0.39565	FALSE	0.324259	FALSE	42	46	0.887199	FALSE	0.821832	FALSE	42	50	0.632439	FALSE	0.471211	FALSE	QIZ13105.1_NSP2	Betacoronavirus	human	FALSE	TRUE	YP_009725295.1	98.438	64	1	0	1	64	269	332	9.28e-46	145
1977	Human	SARS-CoV-2	NSP2	638	88	63	24.2308	79	29.368	0.411308	FALSE	0.330034	FALSE	45	49	0.891796	FALSE	0.821832	FALSE	45	53	0.644548	FALSE	0.471211	FALSE	QIS30294.1_NSP2	Betacoronavirus	human	FALSE	TRUE	YP_009724389.1	98.438	64	1	0	1	64	269	332	7.49e-45	143
1979	Human	SARS-CoV-2	NSP2	638	88	57	21.9231	73	27.1375	0.379182	FALSE	0.27994	FALSE	40	44	0.883727	FALSE	0.705475	FALSE	40	47	0.694433	FALSE	0.654993	FALSE	QIS61348.1_NSP2	Betacoronavirus	human	FALSE	TRUE	YP_009724389.1	98.438	64	1	0	1	64	269	332	3.58e-45	144
1981	Human	SARS-CoV-2	NSP2	638	88	47	18.0769	68	25.2788	0.133277	FALSE	0.237412	FALSE	35	40	0.810891	FALSE	0.705475	FALSE	32	43	0.366508	FALSE	0.531421	FALSE	QIZ14495.1_NSP2	Betacoronavirus	human	FALSE	TRUE	YP_009724389.1	98.438	64	1	0	1	64	269	332	1.34e-45	145
960	Human	SARS-CoV-2	NSP2	638	176	25	9.61538	32	11.8959	0.699349	FALSE	0.853089	FALSE	15	23	0.390758	FALSE	0.705475	FALSE	17	24	0.512011	FALSE	0.774195	FALSE	QIZ64348.1_NSP2	Betacoronavirus	human	FALSE	TRUE	YP_009725295.1	98.438	64	1	0	1	64	357	420	9.56e-46	145
11914	Human	SARS-CoV-2	NSP2	637	528	20	7.69231	12	4.46097	0.296848	FALSE	0.736056	FALSE	12	8	0.654999	FALSE	0.821832	FALSE	12	8	0.655669	FALSE	0.877601	FALSE	QJA17738.1_NSP2	Betacoronavirus	human	FALSE	TRUE	YP_009724389.1	100	64	0	0	1	64	710	773	2.77e-42	136
3021	Human	SARS-CoV-2	NSP2	638	528	19	7.30769	17	6.3197	0.903261	FALSE	0.909676	FALSE	12	11	0.97707	FALSE	0.952135	FALSE	12	10	0.908042	FALSE	0.954088	FALSE	QIZ15979.1_NSP2	Betacoronavirus	human	FALSE	TRUE	YP_009724389.1	96.875	64	2	0	1	64	709	772	5.53e-41	132
10331	Human	SARS-CoV-2	NSP2	638	572	15	5.76923	26	9.66543	0.245722	FALSE	0.646359	FALSE	8	15	0.320894	FALSE	0.765601	FALSE	9	18	0.199073	FALSE	0.654993	FALSE	QIQ49981.1_NSP2	Betacoronavirus	human	FALSE	TRUE	YP_009724389.1	98.438	64	1	0	1	64	753	816	2.22e-40	130
10332	Human	SARS-CoV-2	NSP2	638	572	23	8.84615	29	10.7807	0.756457	FALSE	0.780788	FALSE	14	19	0.659466	FALSE	0.872619	FALSE	15	23	0.392535	FALSE	0.715839	FALSE	QJA16650.1_NSP2	Betacoronavirus	human	FALSE	TRUE	YP_009724389.1	98.438	64	1	0	1	64	753	816	2.22e-40	130
10336	Human	SARS-CoV-2	NSP2	638	572	20	7.69231	17	6.3197	0.825754	FALSE	0.907756	FALSE	12	12	1	FALSE	0.916494	FALSE	12	13	0.978827	FALSE	0.877601	FALSE	QIZ13321.1_NSP2	Betacoronavirus	human	FALSE	TRUE	YP_009724389.1	98.438	64	1	0	1	64	753	816	2.33e-40	130
10338	Human	SARS-CoV-2	NSP2	638	572	22	8.46154	20	7.43494	0.909085	FALSE	0.86746	FALSE	13	14	0.980205	FALSE	0.916494	FALSE	14	15	0.981515	FALSE	0.877601	FALSE	QIZ15979.1_NSP2	Betacoronavirus	human	FALSE	TRUE	YP_009724389.1	98.438	64	1	0	1	64	753	816	6.65e-40	129
2040	Human	SARS-CoV-2	NSP2	637	572	36	13.8462	45	16.7286	0.65471	FALSE	0.65494	FALSE	23	31	0.498996	FALSE	0.705475	FALSE	22	33	0.276646	FALSE	0.471211	FALSE	QJA17738.1_NSP2	Betacoronavirus	human	FALSE	TRUE	YP_009724389.1	100	64	0	0	1	64	754	817	3.37e-41	133
2391	Human	SARS-CoV-2	NSP2	638	574	17	6.53846	21	7.80669	0.852595	FALSE	0.8295	FALSE	9	13	0.679164	FALSE	0.872619	FALSE	9	17	0.26696	FALSE	0.654993	FALSE	QJA16650.1_NSP2	Betacoronavirus	human	FALSE	TRUE	YP_009724389.1	98.438	64	1	0	1	64	755	818	9.25e-41	131
2393	Human	SARS-CoV-2	NSP2	638	574	16	6.15385	25	9.29368	0.401917	FALSE	0.74948	FALSE	11	15	0.718046	FALSE	0.916494	FALSE	9	16	0.350418	FALSE	0.774195	FALSE	QIS60568.1_NSP2	Betacoronavirus	human	FALSE	TRUE	YP_009724389.1	98.438	64	1	0	1	64	755	818	6.46e-40	129
2397	Human	SARS-CoV-2	NSP2	638	574	20	7.69231	21	7.80669	0.998791	FALSE	0.938564	FALSE	12	14	0.92053	FALSE	0.916494	FALSE	12	16	0.734685	FALSE	0.828598	FALSE	QIZ15979.1_NSP2	Betacoronavirus	human	FALSE	TRUE	YP_009725295.1	98.438	64	1	0	1	64	755	818	2.83e-40	130
1980	Human	SARS-CoV-2	NSP2 partial	638	88	80	30.7692	92	34.2007	0.701347	FALSE	0.701714	FALSE	57	58	0.99368	FALSE	0.705475	FALSE	55	64	0.60998	FALSE	0.654993	FALSE	QJA16804.1_NSP2	Betacoronavirus	human	FALSE	TRUE	YP_009725295.1	98.438	64	1	0	1	64	269	332	2.65e-45	144
10333	Human	SARS-CoV-2	NSP2 partial	638	572	23	8.84615	23	8.55019	0.992733	FALSE	0.939419	FALSE	13	16	0.84491	FALSE	0.821832	FALSE	15	18	0.861347	FALSE	0.828598	FALSE	QJA16662.1_NSP2	Betacoronavirus	human	FALSE	TRUE	YP_009724389.1	98.438	64	1	0	1	64	753	816	2.88e-40	130
1978	Human	SARS-CoV-2	NSP2&NSP2 partial	637&638	88	72	27.6923	90	33.4572	0.355548	FALSE	0.393731	FALSE	48	58	0.514785	FALSE	0.57971	FALSE	48	61	0.337985	FALSE	0.413465	FALSE	YP_009724389.1_NSP2&QIS60700.1_NSP2&QJA16662.1_NSP2&QIS60568.1_NSP2&QIS60724.1_NSP2&QIS60880.1_NSP2&QIS61228.1_NSP2&QIU80911.1_NSP2&QIU81175.1_NSP2&QIU81523.1_NSP2&QIU81619.1_NSP2&QIV15174.1_NSP2&QIX12193.2_NSP2&QIX14033.1_NSP2&QIZ13021.1_NSP2&QIZ13093.1_NSP2&QIZ13321.1_NSP2&QIZ13381.1_NSP2&QIZ13787.1_NSP2&QIZ13943.1_NSP2&QIZ14013.1_NSP2&QIZ15979.1_NSP2&QIZ64348.1_NSP2&QIZ64480.1_NSP2&QIZ64658.1_…	Betacoronavirus	human	TRUE	TRUE	YP_009724389.1	100	64	0	0	1	64	269	332	2.68e-46	147
3020	Human	SARS-CoV-2	NSP2&NSP2 partial	638	528	23	8.84615	16	5.94796	0.443479	FALSE	0.732238	FALSE	14	11	0.82432	FALSE	0.765601	FALSE	14	11	0.824808	FALSE	0.828598	FALSE	YP_009724389.1_NSP2&QIS60700.1_NSP2&QJA16662.1_NSP2&QJA16804.1_NSP2&QIS60568.1_NSP2&QIS60724.1_NSP2&QIS60880.1_NSP2&QIS61228.1_NSP2&QIS61348.1_NSP2&QIU80911.1_NSP2&QIU81175.1_NSP2&QIU81523.1_NSP2&QIU81619.1_NSP2&QIV15174.1_NSP2&QIX12193.2_NSP2&QIX14033.1_NSP2&QIZ13021.1_NSP2&QIZ13093.1_NSP2&QIZ13105.1_NSP2&QIZ13321.1_NSP2&QIZ13381.1_NSP2&QIZ13787.1_NSP2&QIZ13943.1_NSP2&QIZ14013.1_NSP2&QIZ14495.1_…	Betacoronavirus	human	TRUE	TRUE	YP_009724389.1	100	64	0	0	1	64	709	772	1.66e-42	136
10335	Human	SARS-CoV-2	NSP2&NSP2 partial	638	572	13	5	18	6.69145	0.709759	FALSE	0.784431	FALSE	n.a.	n.a.	FALSE	FALSE	FALSE	FALSE	8	13	0.532664	FALSE	0.774195	FALSE	YP_009724389.1_NSP2&QIS60700.1_NSP2&QJA16804.1_NSP2&QIS60724.1_NSP2&QIS60880.1_NSP2&QIS61228.1_NSP2&QIS61348.1_NSP2&QIU80911.1_NSP2&QIU81175.1_NSP2&QIU81523.1_NSP2&QIU81619.1_NSP2&QIV15174.1_NSP2&QIX12193.2_NSP2&QIX14033.1_NSP2&QIZ13021.1_NSP2&QIZ13093.1_NSP2&QIZ13105.1_NSP2&QIZ13381.1_NSP2&QIZ13787.1_NSP2&QIZ13943.1_NSP2&QIZ14495.1_NSP2&QIZ64348.1_NSP2&QIZ64480.1_NSP2&QIZ64658.1_NSP2&QJA16602.1_…	Betacoronavirus	human	TRUE	TRUE	YP_009724389.1	100	64	0	0	1	64	753	816	5.42e-41	132
4881	Human	SARS-CoV-2	NSP3	317	253	19	7.30769	13	4.83271	0.490414	FALSE	0.743639	FALSE	12	10	0.907807	FALSE	0.952135	FALSE	14	9	0.560853	FALSE	0.774195	FALSE	pdb|6W9C|C	Betacoronavirus	human	FALSE	FALSE	YP_009725295.1	96.875	64	2	0	1	64	1817	1880	4.55e-41	132
10265	Human	SARS-CoV-2	NSP3	1944	968	14	5.38462	24	8.92193	0.289209	FALSE	0.695955	FALSE	11	16	0.60663	FALSE	0.872619	FALSE	9	18	0.199073	FALSE	0.654993	FALSE	QIQ68543.1_NSP3	Betacoronavirus	human	FALSE	TRUE	YP_009725295.1	100	64	0	0	1	64	1788	1851	8.57e-44	140
1142	Human	SARS-CoV-2	NSP3	1945	968	17	6.53846	18	6.69145	0.997499	FALSE	0.880343	FALSE	13	12	0.978762	FALSE	0.872619	FALSE	10	12	0.908042	FALSE	0.828598	FALSE	QIU81259.1_NSP3&QIU81583.1_NSP3&QII87828.1_NSP3	Betacoronavirus	human	FALSE	TRUE	YP_009725295.1	98.438	64	1	0	1	64	1787	1850	2.26e-43	139
7389	Human	SARS-CoV-2	NSP3	1944	1144	17	6.53846	16	5.94796	0.961357	FALSE	0.877531	FALSE	10	10	1	FALSE	0.916494	FALSE	10	13	0.812055	FALSE	0.954088	FALSE	QIQ68543.1_NSP3	Betacoronavirus	human	FALSE	TRUE	YP_009725295.1	100	64	0	0	1	64	1964	2027	5.12e-44	141
6026	Human	SARS-CoV-2	NSP3	1944	1716	37	14.2308	31	11.5242	0.649011	FALSE	0.366913	FALSE	28	22	0.659046	FALSE	0.643011	FALSE	28	20	0.46651	FALSE	0.308468	FALSE	QIQ68543.1_NSP3	Betacoronavirus	human	FALSE	TRUE	YP_009725295.1	100	64	0	0	1	64	2536	2599	2.24e-40	130
3102	Human	SARS-CoV-2	nucleocapsid	140	0	3	1.15385	133	49.4424	8.90562e-36	TRUE	2.74297e-29	TRUE	1	82	6.31854e-23	TRUE	8.38875e-17	TRUE	2	92	1.51743e-25	TRUE	2.7561e-20	TRUE	pdb|6YI3|A	Betacoronavirus	human	FALSE	FALSE	YP_009724397.2	98.387	62	1	0	3	64	43	104	7.84e-42	131
3487	Human	SARS-CoV-2	nucleocapsid	128	0	2	0.769231	123	45.7249	7.04055e-33	TRUE	6.16209e-25	TRUE	0	79	1.3285e-22	TRUE	5.43734e-16	TRUE	1	90	1.54139e-25	TRUE	2.11997e-19	TRUE	pdb|6VYO|D	Betacoronavirus	human	FALSE	FALSE	YP_009724397.2	100	63	0	0	2	64	47	109	5.69e-44	137
7023	Human	SARS-CoV-2	nucleocapsid	419	0	3	1.15385	31	11.5242	7.34919e-06	TRUE	0.0528053	FALSE	2	22	0.000133939	TRUE	0.112571	FALSE	2	24	4.59725e-05	TRUE	0.0794205	FALSE	QIS30502.1	Betacoronavirus	human	FALSE	TRUE	YP_009724397.2	98.438	64	1	0	1	64	1	64	1.06e-41	131
7026	Human	SARS-CoV-2	nucleocapsid	419	0	1	0.384615	33	12.2677	1.81665e-07	TRUE	0.0213318	FALSE	1	23	2.05853e-05	TRUE	0.0710799	FALSE	1	25	6.88675e-06	TRUE	0.0490091	FALSE	YP_009724397.2&QIH45050.1&BCB97908.1&QIE07458.1&QIS30062.1&QIS60578.1&QIS60878.1&QIS61010.1&QIU80969.1&QIU81269.1&QIZ14277.1&QIZ14337.1&QIZ14373.1&QIZ14901.1&QIZ16567.1&QIZ16579.1&QIZ64418.1&QJA16588.1&QJA16708.1&QJA16852.1&QJA16864.1&QJA17116.1&QJA17260.1&QJA17464.1&QJA17580.1&QJA41757.1&QJA42233.1&QJA42245.1	Betacoronavirus	human	TRUE	TRUE	YP_009724397.2	100	64	0	0	1	64	1	64	2.37e-42	133
7028	Human	SARS-CoV-2	nucleocapsid	419	0	2	0.769231	41	15.2416	8.86833e-09	TRUE	0.00340027	TRUE	1	29	6.58479e-07	TRUE	0.0137158	FALSE	1	32	1.19805e-07	TRUE	0.00647106	TRUE	QIS30552.1	Betacoronavirus	human	FALSE	TRUE	YP_009724397.2	98.438	64	1	0	1	64	1	64	1.05e-41	131
7029	Human	SARS-CoV-2	nucleocapsid	419	0	3	1.15385	34	12.6394	1.50657e-06	TRUE	0.0215074	FALSE	1	23	2.05853e-05	TRUE	0.0710799	FALSE	2	26	1.51233e-05	TRUE	0.0490091	FALSE	QIZ13007.1	Betacoronavirus	human	FALSE	TRUE	YP_009724397.2	98.438	64	1	0	1	64	1	64	2.68e-41	130
7113	Human	SARS-CoV-2	nucleocapsid	419	0	3	1.15385	54	20.0743	2.04099e-11	TRUE	6.22536e-05	TRUE	3	40	1.4665e-08	TRUE	0.000546561	TRUE	2	42	1.19075e-09	TRUE	0.000221096	TRUE	QIS30182.1	Betacoronavirus	human	FALSE	TRUE	YP_009724397.2	98.438	64	1	0	1	64	1	64	4.58e-41	129
3790	Human	SARS-CoV-2	nucleocapsid	140	44	3	1.15385	227	84.3866	1.16698e-81	TRUE	7.14471e-94	TRUE	1	151	1.0607e-55	TRUE	1.63445e-62	TRUE	2	162	4.01778e-60	TRUE	9.58392e-69	TRUE	pdb|6YI3|A	Betacoronavirus	human	FALSE	FALSE	YP_009724397.2	100	64	0	0	1	64	85	148	9.76e-45	139
6038	Human	SARS-CoV-2	nucleocapsid	419	44	0	0	29	10.7807	3.63411e-07	TRUE	0.0417984	FALSE	n.a.	n.a.	FALSE	FALSE	FALSE	FALSE	n.a.	n.a.	FALSE	FALSE	FALSE	FALSE	YP_009724397.2&QIH45050.1&BCB97908.1&QIE07458.1&QIS30062.1&QIS30182.1&QIS30502.1&QIS30552.1&QIS60578.1&QIS60878.1&QIS61010.1&QIU80969.1&QIU81197.1&QIU81269.1&QIZ13007.1&QIZ14277.1&QIZ14337.1&QIZ14373.1&QIZ14901.1&QIZ16567.1&QIZ16579.1&QIZ64418.1&QJA16588.1&QJA16708.1&QJA16852.1&QJA16864.1&QJA17116.1&QJA17260.1&QJA17464.1&QJA17556.1&QJA17580.1&QJA41757.1&QJA42077.1&QJA42233.1&QJA42245.1	Betacoronavirus	human	TRUE	TRUE	YP_009724397.2	100	64	0	0	1	64	45	108	1.38e-44	139
6214	Human	SARS-CoV-2	nucleocapsid	419	44	0	0	83	30.855	2.17725e-21	TRUE	6.01972e-12	TRUE	0	52	6.89267e-14	TRUE	3.24981e-07	TRUE	0	57	2.83011e-15	TRUE	3.30297e-08	TRUE	QII57305.1	Betacoronavirus	human	FALSE	TRUE	YP_009724397.2	98.438	64	1	0	1	64	45	108	1.25e-43	136
693	Human	SARS-CoV-2	nucleocapsid	128	44	4	1.53846	53	19.7026	1.40428e-10	TRUE	0.000132605	TRUE	3	38	4.9384e-08	TRUE	0.00121039	TRUE	3	43	2.58832e-09	TRUE	0.000221096	TRUE	pdb|6VYO|D	Betacoronavirus	human	FALSE	FALSE	YP_009724397.2	100	64	0	0	1	64	90	153	9.97e-45	139
8618	Human	SARS-CoV-2	nucleocapsid	136	44	7	2.69231	239	88.8476	2.188e-86	TRUE	1.56504e-102	TRUE	4	160	4.13619e-59	TRUE	8.97837e-69	TRUE	4	170	6.96678e-64	TRUE	2.56007e-75	TRUE	pdb|6M3M|D	Betacoronavirus	human	FALSE	FALSE	YP_009724397.2	100	64	0	0	1	64	83	146	6.68e-45	139
3082	Human	SARS-CoV-2	nucleocapsid	128	64	5	1.92308	61	22.6766	4.74423e-12	TRUE	8.74364e-06	TRUE	4	45	2.50624e-09	TRUE	9.72209e-05	TRUE	3	51	1.62078e-11	TRUE	5.23282e-06	TRUE	pdb|6VYO|D	Betacoronavirus	human	FALSE	FALSE	YP_009724397.2	100	64	0	0	1	64	110	173	8.67e-44	137
12905	Human	SARS-CoV-2	nucleocapsid	136	72	30	11.5385	162	60.223	3.71698e-30	TRUE	2.64273e-29	TRUE	23	106	1.23519e-18	TRUE	1.226e-17	TRUE	23	118	9.31704e-23	TRUE	3.95925e-22	TRUE	pdb|6M3M|D	Betacoronavirus	human	FALSE	FALSE	YP_009724397.2	100	64	0	0	1	64	111	174	1.24e-43	136
8034	Human	SARS-CoV-2	nucleocapsid	140	76	23	8.84615	138	51.3011	3.6225e-25	TRUE	4.67476e-23	TRUE	18	90	1.63602e-15	TRUE	4.60778e-14	TRUE	19	101	1.81812e-18	TRUE	2.75915e-17	TRUE	pdb|6YI3|A	Betacoronavirus	human	FALSE	FALSE	YP_009724397.2	100	64	0	0	1	64	117	180	4.83e-43	135
8896	Human	SARS-CoV-2	nucleocapsid	419	88	3	1.15385	68	25.2788	4.17306e-15	TRUE	1.45575e-07	TRUE	1	49	2.57398e-12	TRUE	3.04174e-06	TRUE	2	53	1.00854e-12	TRUE	1.07037e-06	TRUE	QIZ14901.1	Betacoronavirus	human	FALSE	TRUE	YP_009724397.2	98.438	64	1	0	1	64	89	152	1.23e-43	136
11072	Human	SARS-CoV-2	nucleocapsid	419	132	27	10.3846	155	57.6208	4.12358e-29	TRUE	1.48198e-27	TRUE	21	102	3.58157e-18	TRUE	8.38875e-17	TRUE	21	114	3.05092e-22	TRUE	3.39489e-21	TRUE	QJA41757.1	Betacoronavirus	human	FALSE	TRUE	YP_009724397.2	98.438	64	1	0	1	64	133	196	6.63e-40	126
11073	Human	SARS-CoV-2	nucleocapsid	419	132	20	7.69231	122	45.3532	1.83823e-21	TRUE	6.65627e-18	TRUE	15	77	7.59662e-13	TRUE	5.25778e-10	TRUE	16	88	1.33905e-15	TRUE	4.0129e-13	TRUE	QIZ14337.1	Betacoronavirus	human	FALSE	TRUE	YP_009724397.2	98.438	64	1	0	1	64	133	196	9.26e-40	126
11074	Human	SARS-CoV-2	nucleocapsid	419	132	24	9.23077	133	49.4424	5.71305e-23	TRUE	9.41351e-21	TRUE	18	88	7.40749e-15	TRUE	5.6529e-13	TRUE	18	97	1.37974e-17	TRUE	4.38307e-16	TRUE	QJA17580.1	Betacoronavirus	human	FALSE	TRUE	YP_009724397.2	98.438	64	1	0	1	64	133	196	6.7e-40	126
11076	Human	SARS-CoV-2	nucleocapsid	419	132	17	6.53846	125	46.4684	4.90303e-24	TRUE	1.0871e-19	TRUE	11	83	7.69112e-17	TRUE	2.48284e-13	TRUE	12	95	3.7987e-20	TRUE	7.02562e-17	TRUE	QJA17260.1	Betacoronavirus	human	FALSE	TRUE	YP_009724397.2	98.438	64	1	0	1	64	133	196	6.49e-40	126
11077	Human	SARS-CoV-2	nucleocapsid	419	132	11	4.23077	105	39.0335	4.87504e-21	TRUE	4.74812e-15	TRUE	8	64	1.68188e-12	TRUE	2.87235e-08	TRUE	7	76	1.2203e-16	TRUE	9.03829e-12	TRUE	QIZ64418.1	Betacoronavirus	human	FALSE	TRUE	YP_009724397.2	98.438	64	1	0	1	64	133	196	2.16e-40	128
11078	Human	SARS-CoV-2	nucleocapsid	419	132	29	11.1538	150	55.7621	3.03471e-26	TRUE	5.62815e-25	TRUE	21	98	9.30133e-17	TRUE	3.34067e-15	TRUE	22	107	4.33441e-19	TRUE	4.09333e-18	TRUE	QJA16708.1	Betacoronavirus	human	FALSE	TRUE	YP_009724397.2	98.438	64	1	0	1	64	133	196	1.85e-39	125
11079	Human	SARS-CoV-2	nucleocapsid	419	132	10	3.84615	119	44.2379	3.96083e-26	TRUE	3.8289e-20	TRUE	6	81	3.82243e-19	TRUE	1.9467e-14	TRUE	6	91	2.09419e-22	TRUE	1.06967e-17	TRUE	QIZ14901.1	Betacoronavirus	human	FALSE	TRUE	YP_009724397.2	98.438	64	1	0	1	64	133	196	6.56e-40	126
8989	Human	SARS-CoV-2	nucleocapsid	419	176	9	3.46154	43	15.9851	8.31585e-06	TRUE	0.0140019	FALSE	6	24	0.0027888	TRUE	0.170588	FALSE	6	31	8.6814e-05	TRUE	0.0378913	FALSE	QJA17580.1	Betacoronavirus	human	FALSE	TRUE	YP_009724397.2	98.438	64	1	0	1	64	177	240	5.51e-37	119
8992	Human	SARS-CoV-2	nucleocapsid	419	176	4	1.53846	74	27.5093	3.94371e-16	TRUE	1.18106e-08	TRUE	1	45	3.52527e-11	TRUE	2.36091e-05	TRUE	2	52	1.95795e-12	TRUE	1.83709e-06	TRUE	QIZ14277.1	Betacoronavirus	human	FALSE	TRUE	YP_009724397.2	98.438	64	1	0	1	64	177	240	1.66e-37	120
8993	Human	SARS-CoV-2	nucleocapsid	419	176	56	21.5385	240	89.2193	4.3602e-54	TRUE	5.76543e-75	TRUE	40	161	8.2153e-36	TRUE	1.80506e-51	TRUE	41	171	1.26674e-39	TRUE	7.97817e-53	TRUE	QIZ16579.1	Betacoronavirus	human	FALSE	TRUE	YP_009724397.2	95.082	61	3	0	1	61	177	237	1.06e-11	49.3
8995	Human	SARS-CoV-2	nucleocapsid	419	176	3	1.15385	70	26.0223	1.18556e-15	TRUE	5.41696e-08	TRUE	1	47	9.60526e-12	TRUE	8.67365e-06	TRUE	2	54	5.17329e-13	TRUE	6.16676e-07	TRUE	QIZ13007.1&QJA42245.1	Betacoronavirus	human	FALSE	TRUE	YP_009724397.2	98.438	64	1	0	1	64	177	240	3.2e-37	119
8996	Human	SARS-CoV-2	nucleocapsid	419	176	61	23.4615	248	92.1933	1.47828e-56	TRUE	3.86147e-69	TRUE	44	166	7.78676e-37	TRUE	9.52254e-43	TRUE	43	177	1.61564e-42	TRUE	1.50079e-49	TRUE	QIS30062.1	Betacoronavirus	human	FALSE	TRUE	YP_009724397.2	98.438	64	1	0	1	64	177	240	3.87e-37	119
9000	Human	SARS-CoV-2	nucleocapsid	419	176	4	1.53846	119	44.2379	4.65044e-30	TRUE	1.71234e-22	TRUE	2	74	2.02571e-19	TRUE	2.48284e-13	TRUE	3	84	6.23162e-22	TRUE	4.38307e-16	TRUE	QIU80969.1	Betacoronavirus	human	FALSE	TRUE	YP_009724397.2	98.438	64	1	0	1	64	177	240	5.56e-37	119
9001	Human	SARS-CoV-2	nucleocapsid	419	176	3	1.15385	82	30.4833	4.8729e-19	TRUE	7.44799e-11	TRUE	1	53	1.75635e-13	TRUE	3.24981e-07	TRUE	2	57	6.80689e-14	TRUE	1.102e-07	TRUE	QJA16864.1	Betacoronavirus	human	FALSE	TRUE	YP_009724397.2	98.438	64	1	0	1	64	177	240	3.71e-37	119
9002	Human	SARS-CoV-2	nucleocapsid	419	176	1	0.384615	52	19.3309	3.70352e-12	TRUE	6.06451e-05	TRUE	0	34	7.25943e-09	TRUE	0.00177091	TRUE	1	39	1.75445e-09	TRUE	0.00050511	TRUE	QJA17260.1	Betacoronavirus	human	FALSE	TRUE	YP_009724397.2	98.438	64	1	0	1	64	177	240	6.3e-37	119
5877	Human	SARS-CoV-2	nucleocapsid	419	220	7	2.69231	49	18.2156	4.90967e-08	TRUE	0.00145557	TRUE	4	25	0.000259241	TRUE	0.0899468	FALSE	5	35	3.48937e-06	TRUE	0.00892283	FALSE	QIS30062.1	Betacoronavirus	human	FALSE	TRUE	YP_009724397.2	98.438	64	1	0	1	64	221	284	2.48e-39	125
5878	Human	SARS-CoV-2	nucleocapsid	419	220	7	2.69231	135	50.1859	1.05536e-33	TRUE	7.36494e-28	TRUE	4	88	5.673e-23	TRUE	4.59177e-18	TRUE	4	97	5.263e-26	TRUE	3.39489e-21	TRUE	QIS61010.1	Betacoronavirus	human	FALSE	TRUE	YP_009724397.2	98.438	64	1	0	1	64	221	284	2.58e-39	125
5879	Human	SARS-CoV-2	nucleocapsid	419	220	16	6.15385	120	44.6097	5.89619e-23	TRUE	2.76742e-18	TRUE	9	78	2.57805e-16	TRUE	2.81996e-12	TRUE	12	87	2.21819e-17	TRUE	7.85957e-14	TRUE	YP_009724397.2&QIH45050.1&BCB97908.1&QIE07458.1&QII57305.1&QIS30182.1&QIS30502.1&QIS30552.1&QIS60578.1&QIU80969.1&QIU81197.1&QIU81269.1&QIZ13007.1&QIZ14277.1&QIZ14337.1&QIZ14373.1&QIZ14901.1&QIZ16567.1&QIZ16579.1&QIZ64418.1&QJA16588.1&QJA16708.1&QJA16852.1&QJA16864.1&QJA17116.1&QJA17260.1&QJA17464.1&QJA17556.1&QJA17580.1&QJA41757.1&QJA42077.1&QJA42233.1&QJA42245.1	Betacoronavirus	human	TRUE	TRUE	YP_009724397.2	100	64	0	0	1	64	221	284	4.59e-40	127
5880	Human	SARS-CoV-2	nucleocapsid	419	220	13	5	122	45.3532	2.53637e-25	TRUE	4.17798e-20	TRUE	8	78	6.72327e-17	TRUE	1.27065e-12	TRUE	10	88	7.36716e-19	TRUE	6.20956e-15	TRUE	QIS60878.1	Betacoronavirus	human	FALSE	TRUE	YP_009724397.2	98.438	64	1	0	1	64	221	284	1.27e-39	125
5982	Human	SARS-CoV-2	nucleocapsid	419	352	1	0.384615	150	55.7621	6.8371e-44	TRUE	3.66174e-38	TRUE	0	103	7.48965e-32	TRUE	2.35372e-27	TRUE	1	121	2.20237e-38	TRUE	5.96622e-36	TRUE	QJA17464.1	Betacoronavirus	human	FALSE	TRUE	YP_009724397.2	100	63	0	0	1	63	353	415	1.66e-40	128
5983	Human	SARS-CoV-2	nucleocapsid	419	352	9	3.46154	183	68.0297	1.71525e-52	TRUE	6.51011e-53	TRUE	7	121	1.24576e-34	TRUE	7.48589e-34	TRUE	6	140	5.91931e-44	TRUE	1.1339e-45	TRUE	YP_009724397.2&QIH45050.1&BCB97908.1&QIE07458.1&QII57305.1&QIS30062.1&QIS30182.1&QIS30502.1&QIS30552.1&QIS60578.1&QIS60878.1&QIS61010.1&QIU80969.1&QIU81197.1&QIU81269.1&QIZ13007.1&QIZ14277.1&QIZ14337.1&QIZ14373.1&QIZ14901.1&QIZ16567.1&QIZ16579.1&QIZ64418.1&QJA16708.1&QJA16852.1&QJA16864.1&QJA17116.1&QJA17260.1&QJA17556.1&QJA17580.1&QJA41757.1&QJA42077.1&QJA42233.1&QJA42245.1	Betacoronavirus	human	TRUE	TRUE	YP_009724397.2	100	64	0	0	1	64	353	416	3.63e-41	130
5984	Human	SARS-CoV-2	nucleocapsid	419	352	3	1.15385	96	35.6877	3.10976e-23	TRUE	7.96042e-15	TRUE	1	70	8.59737e-19	TRUE	2.81996e-12	TRUE	3	85	2.76476e-22	TRUE	1.76607e-16	TRUE	QJA16588.1	Betacoronavirus	human	FALSE	TRUE	YP_009724397.2	98.438	64	1	0	1	64	353	416	3.8e-40	127
3871	Human	SARS-CoV-2	nucleocapsid	419	355	4	1.53846	178	66.171	7.21243e-54	TRUE	5.48878e-53	TRUE	2	120	6.68504e-38	TRUE	1.93039e-36	TRUE	3	136	3.62237e-44	TRUE	6.35374e-45	TRUE	QJA17464.1	Betacoronavirus	human	FALSE	TRUE	YP_009724397.2	98.438	64	1	0	1	64	356	419	6.7e-40	126
3872	Human	SARS-CoV-2	nucleocapsid	419	355	6	2.30769	199	73.9777	7.38815e-63	TRUE	2.99338e-67	TRUE	4	133	6.9833e-43	TRUE	5.21481e-45	TRUE	4	148	6.29948e-50	TRUE	1.59904e-54	TRUE	YP_009724397.2&QIH45050.1&BCB97908.1&QIE07458.1&QII57305.1&QIS30062.1&QIS30182.1&QIS30502.1&QIS30552.1&QIS60578.1&QIS60878.1&QIS61010.1&QIU80969.1&QIU81197.1&QIU81269.1&QIZ13007.1&QIZ14277.1&QIZ14337.1&QIZ14373.1&QIZ14901.1&QIZ16567.1&QIZ16579.1&QIZ64418.1&QJA16708.1&QJA16852.1&QJA16864.1&QJA17116.1&QJA17260.1&QJA17556.1&QJA17580.1&QJA41757.1&QJA42077.1&QJA42233.1&QJA42245.1	Betacoronavirus	human	TRUE	TRUE	YP_009724397.2	100	64	0	0	1	64	356	419	7.41e-41	129
3873	Human	SARS-CoV-2	nucleocapsid	419	355	1	0.384615	76	28.2528	1.18126e-18	TRUE	7.30857e-10	TRUE	0	53	3.48675e-14	TRUE	1.80392e-07	TRUE	1	66	2.47873e-17	TRUE	1.67998e-10	TRUE	QJA16588.1	Betacoronavirus	human	FALSE	TRUE	YP_009724397.2	98.438	64	1	0	1	64	356	419	6.63e-40	126
9863	Human	SARS-CoV-2	ORF3a	275	176	5	1.92308	26	9.66543	0.000759385	TRUE	0.190753	FALSE	n.a.	n.a.	FALSE	FALSE	FALSE	FALSE	4	18	0.00885505	TRUE	0.359008	FALSE	QIZ16560.1	Betacoronavirus	human	FALSE	TRUE	YP_009724391.1	98.438	64	1	0	1	64	177	240	5.53e-43	131
12590	Human	SARS-CoV-2	spike	217	132	8	3.07692	22	8.17844	0.0401117	FALSE	0.479371	FALSE	6	18	0.0403354	FALSE	0.455983	FALSE	8	18	0.127005	FALSE	0.593078	FALSE	pdb|6VW1|F	Betacoronavirus	human	FALSE	FALSE	YP_009724390.1	98.438	64	1	0	1	64	451	514	5.73e-42	135
1761	Human	SARS-CoV-2	spike	1272	440	14	5.38462	38	14.1264	0.00334797	TRUE	0.12221	FALSE	11	25	0.0488407	FALSE	0.343298	FALSE	12	31	0.00882539	TRUE	0.151341	FALSE	QHS34546.1&QIX12148.1	Betacoronavirus	human	FALSE	TRUE	YP_009724390.1	100	64	0	0	1	64	442	505	6.57e-43	137
5489	Human	SARS-CoV-2	spike	1273	440	14	5.38462	37	13.7546	0.00491101	TRUE	0.145115	FALSE	11	23	0.0968575	FALSE	0.455983	FALSE	12	29	0.0192905	FALSE	0.220662	FALSE	QIU81177.1	Betacoronavirus	human	FALSE	TRUE	YP_009724390.1	98.438	64	1	0	1	64	441	504	2.3e-42	136
5490	Human	SARS-CoV-2	spike	1280&1273	440	12	4.61538	31	11.5242	0.0146221	TRUE	0.228947	FALSE	9	19	0.14462	FALSE	0.57971	FALSE	10	25	0.0290571	FALSE	0.262272	FALSE	YP_009724390.1&QHR84449.1&QHU79173.2&QHZ00379.1&QIA20044.1&QIA98583.1&QIC53204.1&QII57278.1&QIJ96493.1&QIS30295.1&QIS30335.1&QIS30615.1&QIS60546.1&QIS60582.1&QIS60930.1&QIS60978.1&QIS61254.1&QIS61338.1&QIS61422.1&QIS61456.1&QIU80913.1&QIU80973.1&QIU81585.1&QIU81885.1&QIX14023.1&QIZ13179.1&QIZ13299.1&QIZ13765.1&QIZ13789.1&QIZ13861.1&QIZ14569.1&QIZ14677.1&QIZ15717.1&QIZ16509.1&QIZ16559.1&QIZ64482.1…	Betacoronavirus	human	TRUE	TRUE	YP_009724390.1	100	64	0	0	1	64	441	504	7.6e-43	137
5491	Human	SARS-CoV-2	spike	1273	440	9	3.46154	18	6.69145	0.240785	FALSE	0.684432	FALSE	n.a.	n.a.	FALSE	FALSE	FALSE	FALSE	9	15	0.449203	FALSE	0.774195	FALSE	QIQ50152.1&QJA16664.1	Betacoronavirus	human	FALSE	TRUE	YP_009724390.1	98.438	64	1	0	1	64	441	504	4.36e-42	135
10066	Human	SARS-CoV-2	spike	1272	528	2	0.769231	136	50.5576	1.23222e-37	TRUE	1.13406e-30	TRUE	1	89	1.671e-25	TRUE	7.86437e-20	TRUE	1	90	1.54139e-25	TRUE	2.11997e-19	TRUE	QHS34546.1&QIX12148.1	Betacoronavirus	human	FALSE	TRUE	YP_009724390.1	100	64	0	0	1	64	530	593	1.97e-41	133
12062	Human	SARS-CoV-2	spike	1273	528	3	1.15385	81	30.1115	9.48717e-19	TRUE	1.3471e-10	TRUE	2	55	2.11266e-13	TRUE	1.80392e-07	TRUE	2	54	5.17329e-13	TRUE	6.16676e-07	TRUE	pdb|6VXX|C&pdb|6VYB|C	Betacoronavirus	human	FALSE	FALSE	YP_009724390.1	100	64	0	0	1	64	510	573	4e-41	132
5175	Human	SARS-CoV-2	spike	1280&1273	528	0	0	95	35.316	4.97414e-25	TRUE	1.75404e-15	TRUE	0	63	2.98751e-17	TRUE	2.58614e-10	TRUE	0	63	4.14932e-17	TRUE	6.74639e-10	TRUE	YP_009724390.1&QHR84449.1&QHU79173.2&QHZ00379.1&QIA20044.1&QIA98583.1&QIC53204.1&QII57278.1&QIJ96493.1&QIQ50152.1&QIS30295.1&QIS30335.1&QIS30615.1&QIS60546.1&QIS60582.1&QIS60930.1&QIS60978.1&QIS61254.1&QIS61338.1&QIS61422.1&QIS61456.1&QIU80913.1&QIU80973.1&QIU81177.1&QIU81585.1&QIX14023.1&QIZ13179.1&QIZ13299.1&QIZ13765.1&QIZ13789.1&QIZ13861.1&QIZ14569.1&QIZ14677.1&QIZ15717.1&QIZ16509.1&QIZ16559.1…	Betacoronavirus	human	TRUE	TRUE	YP_009724390.1	100	64	0	0	1	64	529	592	2.21e-41	133
5176	Human	SARS-CoV-2	spike	1273	528	1	0.384615	119	44.2379	3.31078e-32	TRUE	1.00915e-23	TRUE	1	80	3.26434e-22	TRUE	5.43734e-16	TRUE	0	80	1.06273e-22	TRUE	1.07405e-15	TRUE	QIU81885.1	Betacoronavirus	human	FALSE	TRUE	YP_009724390.1	98.438	64	1	0	1	64	529	592	9.12e-41	131
10280	Human	SARS-CoV-2	spike	1273	572	8	3.07692	29	10.7807	0.00240312	TRUE	0.193833	FALSE	6	21	0.0111254	TRUE	0.293017	FALSE	7	25	0.00398445	TRUE	0.183709	FALSE	QIZ13789.1	Betacoronavirus	human	FALSE	TRUE	YP_009724390.1	96.875	64	2	0	1	64	573	636	1.28e-40	131
2318	Human	SARS-CoV-2	spike	1273	572	7	2.69231	126	46.8401	1.85833e-30	TRUE	4.78054e-24	TRUE	5	86	1.45608e-21	TRUE	8.38875e-17	TRUE	5	82	6.87462e-20	TRUE	1.46524e-14	TRUE	pdb|6VYB|C	Betacoronavirus	human	FALSE	FALSE	YP_009724390.1	98.438	64	1	0	1	64	554	617	3.23e-41	133
2319	Human	SARS-CoV-2	spike	1273	572	9	3.46154	122	45.3532	9.0824e-28	TRUE	4.72242e-22	TRUE	7	85	6.58171e-20	TRUE	5.43734e-16	TRUE	7	83	5.86978e-19	TRUE	1.46524e-14	TRUE	pdb|6VXX|C	Betacoronavirus	human	FALSE	FALSE	YP_009724390.1	100	64	0	0	1	64	554	617	1.28e-41	134
1152	Human	SARS-CoV-2	spike	1273	616	1	0.384615	39	14.4981	6.58276e-09	TRUE	0.00443791	TRUE	0	28	2.60734e-07	TRUE	0.0137158	FALSE	1	33	6.62329e-08	TRUE	0.00464291	TRUE	QIZ64696.1	Betacoronavirus	human	FALSE	TRUE	YP_009724390.1	98.438	64	1	0	1	64	617	680	1.93e-42	136
4556	Human	SARS-CoV-2	spike	1273	616	3	1.15385	40	14.8699	5.85462e-08	TRUE	0.00603434	TRUE	2	30	1.47973e-06	TRUE	0.0137158	FALSE	2	35	8.38298e-08	TRUE	0.00329564	TRUE	pdb|6VYB|C	Betacoronavirus	human	FALSE	FALSE	YP_009724390.1	98.438	64	1	0	1	64	598	661	8.45e-42	134
1969	Human	SARS-CoV-2	spike	1273	660	2	0.769231	25	9.29368	4.92882e-05	TRUE	0.135263	FALSE	1	21	6.30045e-05	TRUE	0.112571	FALSE	2	23	7.96676e-05	TRUE	0.0995093	FALSE	YP_009724390.1&QHR84449.1&QHU79173.2&QHZ00379.1&QIA20044.1&QIA98583.1&QIC53204.1&QII57278.1&QIJ96493.1&QIQ50152.1&QIS30295.1&QIS30335.1&QIS30615.1&QIS60546.1&QIS60582.1&QIS60930.1&QIS60978.1&QIS61254.1&QIS61338.1&QIS61422.1&QIS61456.1&QIU80913.1&QIU80973.1&QIU81177.1&QIU81585.1&QIU81885.1&QIZ13179.1&QIZ13299.1&QIZ13765.1&QIZ13789.1&QIZ13861.1&QIZ14569.1&QIZ14677.1&QIZ15717.1&QIZ16509.1&QIZ16559.1…	Betacoronavirus	human	TRUE	TRUE	YP_009724390.1	100	64	0	0	1	64	661	724	1.04e-39	129
874	Human	SARS-CoV-2	spike	1272	660	3	1.15385	30	11.1524	1.2388e-05	TRUE	0.0647574	FALSE	1	26	3.74195e-06	TRUE	0.0328238	FALSE	3	26	5.17037e-05	TRUE	0.06272	FALSE	QHS34546.1&QIX12148.1	Betacoronavirus	human	FALSE	TRUE	YP_009724390.1	100	64	0	0	1	64	662	725	1.04e-39	129
1122	Human	SARS-CoV-2	spike	1273	748	1	0.384615	111	41.2639	1.79158e-29	TRUE	1.26597e-20	TRUE	1	78	1.64823e-21	TRUE	3.34067e-15	TRUE	1	83	5.22664e-23	TRUE	1.76607e-16	TRUE	QIZ16509.1	Betacoronavirus	human	FALSE	TRUE	YP_009724390.1	98.438	64	1	0	1	64	749	812	8.87e-42	134
1123	Human	SARS-CoV-2	spike	1273	748	1	0.384615	48	17.8439	3.8693e-11	TRUE	0.000260904	TRUE	1	38	2.94089e-09	TRUE	0.000546561	TRUE	1	41	5.0799e-10	TRUE	0.000221096	TRUE	QIC53204.1	Betacoronavirus	human	FALSE	TRUE	YP_009724390.1	98.438	64	1	0	1	64	749	812	8.44e-41	132
1124	Human	SARS-CoV-2	spike	1280&1273	748	2	0.769231	112	41.6357	4.35833e-29	TRUE	5.35566e-21	TRUE	1	79	7.35594e-22	TRUE	1.35675e-15	TRUE	2	84	1.22843e-22	TRUE	7.02562e-17	TRUE	YP_009724390.1&QHR84449.1&QHU79173.2&QHZ00379.1&QIA20044.1&QIA98583.1&QII57278.1&QIJ96493.1&QIQ50152.1&QIS30295.1&QIS30335.1&QIS30615.1&QIS60546.1&QIS60582.1&QIS60930.1&QIS60978.1&QIS61254.1&QIS61338.1&QIS61422.1&QIS61456.1&QIU80913.1&QIU80973.1&QIU81177.1&QIU81585.1&QIU81885.1&QIX14023.1&QIZ13179.1&QIZ13299.1&QIZ13765.1&QIZ13789.1&QIZ13861.1&QIZ14569.1&QIZ14677.1&QIZ15717.1&QIZ16559.1&QIZ64482.1…	Betacoronavirus	human	TRUE	TRUE	YP_009724390.1	100	64	0	0	1	64	749	812	5.3e-42	135
9826	Human	SARS-CoV-2	spike	1272	748	2	0.769231	88	32.7138	1.77763e-21	TRUE	9.18628e-13	TRUE	2	66	8.61768e-17	TRUE	1.25643e-10	TRUE	1	68	5.73518e-18	TRUE	3.99055e-11	TRUE	QHS34546.1&QIX12148.1	Betacoronavirus	human	FALSE	TRUE	YP_009724390.1	100	64	0	0	1	64	750	813	1.36e-41	134
4235	Human	SARS-CoV-2	spike	1272	792	5	1.92308	163	60.5948	2.50466e-46	TRUE	4.74432e-43	TRUE	5	113	2.10195e-32	TRUE	3.36827e-30	TRUE	4	117	2.89141e-34	TRUE	1.17799e-31	TRUE	QHS34546.1&QIX12148.1	Betacoronavirus	human	FALSE	TRUE	YP_009724390.1	100	64	0	0	1	64	794	857	1.65e-43	139
8147	Human	SARS-CoV-2	spike	1273	792	12	4.61538	212	78.8104	1.84193e-65	TRUE	1.05394e-71	TRUE	11	145	2.74582e-44	TRUE	3.69889e-48	TRUE	8	150	5.50155e-48	TRUE	5.43818e-52	TRUE	QIC53204.1	Betacoronavirus	human	FALSE	TRUE	YP_009724390.1	98.438	64	1	0	1	64	793	856	2.69e-42	136
8148	Human	SARS-CoV-2	spike	1280&1273	792	11	4.23077	219	81.4126	2.55117e-70	TRUE	1.63636e-78	TRUE	11	151	7.32316e-48	TRUE	3.43635e-53	TRUE	8	157	3.68507e-52	TRUE	4.77007e-58	TRUE	YP_009724390.1&QHR84449.1&QHU79173.2&QHZ00379.1&QIA20044.1&QIA98583.1&QII57278.1&QIJ96493.1&QIQ50152.1&QIS30295.1&QIS30335.1&QIS30615.1&QIS60546.1&QIS60582.1&QIS60930.1&QIS60978.1&QIS61254.1&QIS61338.1&QIS61422.1&QIS61456.1&QIU80913.1&QIU80973.1&QIU81177.1&QIU81585.1&QIU81885.1&QIX14023.1&QIZ13179.1&QIZ13299.1&QIZ13765.1&QIZ13789.1&QIZ13861.1&QIZ14569.1&QIZ14677.1&QIZ15717.1&QIZ16509.1&QIZ16559.1…	Betacoronavirus	human	TRUE	TRUE	YP_009724390.1	100	64	0	0	1	64	793	856	1.49e-43	139
8149	Human	SARS-CoV-2	spike	1273	792	6	2.30769	183	68.0297	9.9335e-55	TRUE	5.59252e-55	TRUE	6	126	8.87775e-38	TRUE	8.77584e-38	TRUE	4	131	7.53195e-41	TRUE	1.29967e-40	TRUE	QJA17276.1	Betacoronavirus	human	FALSE	TRUE	YP_009724390.1	98.438	64	1	0	1	64	793	856	2.66e-43	139
8520	Human	SARS-CoV-2	spike	1273	792	4	1.53846	154	57.2491	2.89515e-43	TRUE	1.25904e-38	TRUE	4	107	1.62792e-30	TRUE	2.35372e-27	TRUE	3	112	8.00225e-33	TRUE	2.34972e-29	TRUE	pdb|6VXX|C&pdb|6VYB|C	Betacoronavirus	human	FALSE	FALSE	YP_009724390.1	100	64	0	0	1	64	774	837	1.87e-41	134
4109	Human	SARS-CoV-2	spike	1273	836	4	1.53846	53	19.7026	1.40428e-10	TRUE	0.000132605	TRUE	4	39	9.77873e-08	TRUE	0.00121039	TRUE	3	41	8.82934e-09	TRUE	0.00050511	TRUE	pdb|6VXX|C&pdb|6VYB|C	Betacoronavirus	human	FALSE	FALSE	YP_009724390.1	100	64	0	0	1	64	818	881	3.92e-42	135
12191	Human	SARS-CoV-2	spike	1272	1100	12	4.61538	204	75.8364	5.28006e-61	TRUE	2.13315e-65	TRUE	11	140	1.82821e-41	TRUE	3.02266e-44	TRUE	7	141	9.81646e-44	TRUE	1.1339e-45	TRUE	QHS34546.1&QIX12148.1	Betacoronavirus	human	FALSE	TRUE	YP_009724390.1	100	64	0	0	1	64	1102	1165	1.2e-42	137
4017	Human	SARS-CoV-2	spike	1280&1273	1100	10	3.84615	173	64.3123	4.06563e-47	TRUE	5.98938e-46	TRUE	9	122	1.08392e-33	TRUE	3.17616e-33	TRUE	6	118	2.98794e-33	TRUE	4.53304e-31	TRUE	YP_009724390.1&QHR84449.1&QHU79173.2&QHZ00379.1&QIA20044.1&QIA98583.1&QIC53204.1&QII57278.1&QIJ96493.1&QIQ50152.1&QIS30295.1&QIS30335.1&QIS30615.1&QIS60546.1&QIS60582.1&QIS60930.1&QIS60978.1&QIS61254.1&QIS61338.1&QIS61422.1&QIS61456.1&QIU80913.1&QIU80973.1&QIU81177.1&QIU81585.1&QIU81885.1&QIX14023.1&QIZ13179.1&QIZ13299.1&QIZ13765.1&QIZ13789.1&QIZ13861.1&QIZ14569.1&QIZ14677.1&QIZ15717.1&QIZ16509.1…	Betacoronavirus	human	TRUE	TRUE	YP_009724390.1	100	64	0	0	1	64	1101	1164	4.81e-43	138
1745	Human	SARS-CoV-2	spike	1272	1144	4	1.53846	138	51.3011	6.26757e-37	TRUE	1.23468e-30	TRUE	3	101	9.71476e-29	TRUE	1.1047e-24	TRUE	2	103	8.0688e-30	TRUE	4.48954e-25	TRUE	QHS34546.1&QIX12148.1	Betacoronavirus	human	FALSE	TRUE	YP_009724390.1	100	64	0	0	1	64	1146	1209	4.95e-42	135
5486	Human	SARS-CoV-2	spike	1273	1144	6	2.30769	173	64.3123	4.99213e-50	TRUE	1.8867e-48	TRUE	6	122	7.85897e-36	TRUE	3.94198e-35	TRUE	5	121	2.4903e-35	TRUE	1.87665e-33	TRUE	QJA17620.1	Betacoronavirus	human	FALSE	TRUE	YP_009724390.1	98.438	64	1	0	1	64	1145	1208	3.96e-41	132
5487	Human	SARS-CoV-2	spike	1280&1273	1144	7	2.69231	163	60.5948	7.32214e-45	TRUE	7.03847e-42	TRUE	6	117	1.72995e-33	TRUE	5.42531e-32	TRUE	5	117	1.57207e-33	TRUE	4.53304e-31	TRUE	YP_009724390.1&QHR84449.1&QHU79173.2&QHZ00379.1&QIA20044.1&QIA98583.1&QIC53204.1&QII57278.1&QIJ96493.1&QIQ50152.1&QIS30295.1&QIS30335.1&QIS30615.1&QIS60546.1&QIS60582.1&QIS60930.1&QIS61254.1&QIS61338.1&QIS61422.1&QIS61456.1&QIU80913.1&QIU80973.1&QIU81177.1&QIU81585.1&QIU81885.1&QIX14023.1&QIZ13179.1&QIZ13299.1&QIZ13765.1&QIZ13789.1&QIZ13861.1&QIZ14569.1&QIZ14677.1&QIZ15717.1&QIZ16509.1&QIZ16559.1…	Betacoronavirus	human	TRUE	TRUE	YP_009724390.1	100	64	0	0	1	64	1145	1208	6.5e-42	135
5488	Human	SARS-CoV-2	spike	1273	1144	7	2.69231	170	63.197	6.22149e-48	TRUE	5.58043e-46	TRUE	6	119	2.05483e-34	TRUE	3.17616e-33	TRUE	5	120	7.10576e-35	TRUE	7.58066e-33	TRUE	QIS60978.1	Betacoronavirus	human	FALSE	TRUE	YP_009724390.1	98.438	64	1	0	1	64	1145	1208	4.95e-41	132
893	Human	SARS-CoV-2	spike	1273	1144	12	4.61538	218	81.0409	5.80829e-69	TRUE	9.46873e-77	TRUE	11	146	7.20265e-45	TRUE	5.69954e-49	TRUE	9	149	1.15442e-46	TRUE	2.35774e-50	TRUE	pdb|6VXX|C&pdb|6VYB|C	Betacoronavirus	human	FALSE	FALSE	YP_009724390.1	100	64	0	0	1	64	1126	1189	5.04e-41	132
872	Human	SARS-CoV	membrane	221	157	4	1.53846	43	15.9851	3.96635e-08	TRUE	0.00346879	TRUE	2	29	2.63633e-06	TRUE	0.0185515	FALSE	2	38	1.38534e-08	TRUE	0.00110485	TRUE	NP_828855.1	Betacoronavirus	human	FALSE	FALSE	YP_009724393.1	90.625	64	6	0	1	64	159	222	2.64e-41	125
7521	Human	SARS-CoV	NSP15	346	44	8	3.07692	19	7.0632	0.114316	FALSE	0.633089	FALSE	7	14	0.290056	FALSE	0.765601	FALSE	6	14	0.184815	FALSE	0.715839	FALSE	NP_828849.2_NSP15	Betacoronavirus	human	FALSE	FALSE	YP_009724389.1	93.75	64	4	0	1	64	6497	6560	9.16e-42	134
1976	Human	SARS-CoV	NSP2	638	88	78	30	98	36.4312	0.29184	FALSE	0.237591	FALSE	56	65	0.60652	FALSE	0.57971	FALSE	55	70	0.262437	FALSE	0.220662	FALSE	NP_828849.2_NSP2	Betacoronavirus	human	FALSE	FALSE	YP_009725295.1	81.25	64	12	0	1	64	269	332	7.47e-37	120
7555	Human	SARS-CoV	NSP3	1922	352	37	14.2308	68	25.2788	0.00627079	TRUE	0.0357008	FALSE	29	46	0.0886348	FALSE	0.206555	FALSE	27	45	0.0625005	FALSE	0.183709	FALSE	NP_828849.2_NSP3	Betacoronavirus	human	FALSE	FALSE	YP_009724389.1	58.621	58	20	2	7	64	1205	1258	4.5e-07	36.2
1964	Human	SARS-CoV	NSP3	1922	924	47	18.0769	56	20.8178	0.728523	FALSE	0.636653	FALSE	33	35	0.964521	FALSE	0.57971	FALSE	34	38	0.872042	FALSE	0.531421	FALSE	NP_828849.2_NSP3	Betacoronavirus	human	FALSE	FALSE	YP_009725295.1	75	64	16	0	1	64	1766	1829	2.99e-32	107
3789	Human	SARS-CoV	NSP3	1922	1056	11	4.23077	17	6.3197	0.562454	FALSE	0.824478	FALSE	8	11	0.778948	FALSE	0.872619	FALSE	9	11	0.899852	FALSE	0.919839	FALSE	NP_828849.2_NSP3	Betacoronavirus	human	FALSE	FALSE	YP_009725295.1	80.952	63	12	0	2	64	1899	1961	1.14e-34	114
11203	Human	SARS-CoV	NSP3	1922	1188	16	6.15385	25	9.29368	0.401917	FALSE	0.747691	FALSE	7	21	0.0225969	FALSE	0.343298	FALSE	10	18	0.291343	FALSE	0.715839	FALSE	NP_828849.2_NSP3	Betacoronavirus	human	FALSE	FALSE	YP_009724389.1	70.968	62	18	0	2	63	2031	2092	7.56e-31	103
5517	Human	SARS-CoV	NSP5	306	176	15	5.76923	12	4.46097	0.791678	FALSE	0.878935	FALSE	12	9	0.796658	FALSE	0.872619	FALSE	11	11	1	FALSE	0.979329	FALSE	NP_828849.2_NSP5	Betacoronavirus	human	FALSE	FALSE	YP_009725295.1	96.875	64	2	0	1	64	3440	3503	3.18e-42	135
7031	Human	SARS-CoV	nucleocapsid	422	0	13	5	59	21.9331	9.97735e-08	TRUE	0.000424538	TRUE	9	44	1.35261e-06	TRUE	0.00121039	TRUE	9	46	4.85189e-07	TRUE	0.000751106	TRUE	NP_828858.1	Betacoronavirus	human	FALSE	FALSE	YP_009724397.2	85.938	64	8	1	1	64	1	63	1.03e-33	110
3422	Human	SARS-CoV	nucleocapsid	422	44	1	0.384615	62	23.0483	8.78402e-15	TRUE	9.28456e-07	TRUE	1	36	1.00494e-08	TRUE	0.00121039	TRUE	1	41	5.0799e-10	TRUE	0.000221096	TRUE	NP_828858.1	Betacoronavirus	human	FALSE	FALSE	YP_009724397.2	92.188	64	5	0	1	64	44	107	3.04e-41	130
9169	Human	SARS-CoV	nucleocapsid	422	88	3	1.15385	117	43.4944	4.51118e-30	TRUE	4.07296e-22	TRUE	3	78	4.31052e-20	TRUE	1.9467e-14	TRUE	3	84	6.23162e-22	TRUE	4.38307e-16	TRUE	NP_828858.1	Betacoronavirus	human	FALSE	FALSE	YP_009724397.2	92.188	64	5	0	1	64	88	151	3.08e-42	132
12285	Human	SARS-CoV	nucleocapsid	422	132	28	10.7692	153	56.8773	7.64883e-28	TRUE	3.06083e-26	TRUE	22	100	5.7105e-17	TRUE	1.35675e-15	TRUE	21	110	1.0408e-20	TRUE	2.11997e-19	TRUE	NP_828858.1	Betacoronavirus	human	FALSE	FALSE	YP_009724397.2	96.078	51	2	0	1	51	132	182	1.11e-31	104
9926	Human	SARS-CoV	nucleocapsid	422	176	7	2.69231	84	31.2268	3.8733e-17	TRUE	2.61848e-10	TRUE	6	55	5.54027e-11	TRUE	1.76998e-06	TRUE	5	57	4.9509e-12	TRUE	6.16676e-07	TRUE	NP_828858.1	Betacoronavirus	human	FALSE	FALSE	YP_009724397.2	87.097	62	8	0	1	62	176	237	3.39e-10	45.1
425	Human	SARS-CoV	nucleocapsid	422	220	12	4.61538	93	34.5725	6.38306e-17	TRUE	2.68706e-11	TRUE	7	55	1.92655e-10	TRUE	3.04174e-06	TRUE	9	67	1.00271e-12	TRUE	1.7775e-08	TRUE	NP_828858.1	Betacoronavirus	human	FALSE	FALSE	YP_009724397.2	96.875	64	2	0	1	64	220	283	2.2e-38	122
5885	Human	SARS-CoV	nucleocapsid	422	352	7	2.69231	112	41.6357	1.06395e-25	TRUE	9.39411e-19	TRUE	6	75	4.06505e-17	TRUE	1.27065e-12	TRUE	5	89	2.39877e-22	TRUE	2.75915e-17	TRUE	NP_828858.1	Betacoronavirus	human	FALSE	FALSE	YP_009724397.2	87.302	63	8	0	1	63	352	414	1.76e-29	99
1274	Human	SARS-CoV	nucleocapsid	422	358	3	1.15385	93	34.5725	2.59954e-22	TRUE	6.46073e-14	TRUE	2	64	3.7191e-16	TRUE	5.25778e-10	TRUE	1	76	1.35583e-20	TRUE	7.85957e-14	TRUE	NP_828858.1	Betacoronavirus	human	FALSE	FALSE	YP_009724397.2	85.938	64	7	1	1	64	358	419	1.18e-26	91.3
6190	Human	SARS-CoV	spike	1255	748	3	1.15385	98	36.4312	7.42447e-24	TRUE	1.89134e-15	TRUE	3	73	2.1413e-18	TRUE	1.27065e-12	TRUE	3	77	1.58074e-19	TRUE	1.78688e-13	TRUE	NP_828851.1	Betacoronavirus	human	FALSE	FALSE	YP_009724390.1	84.375	64	10	0	1	64	767	830	5.05e-35	115
5074	Human	SARS-CoV	spike	1255	792	18	6.92308	237	88.1041	1.66012e-76	TRUE	1.15119e-88	TRUE	17	162	1.20157e-50	TRUE	1.07809e-57	TRUE	14	169	1.8885e-55	TRUE	1.09683e-63	TRUE	NP_828851.1	Betacoronavirus	human	FALSE	FALSE	YP_009724390.1	90.625	64	6	0	1	64	811	874	3.8e-39	127
2952	Human	SARS-CoV	spike	1255	1056	0	0	46	17.1004	2.66649e-11	TRUE	0.00036441	TRUE	0	37	1.15341e-09	TRUE	0.000546561	TRUE	0	38	6.86897e-10	TRUE	0.00050511	TRUE	NP_828851.1	Betacoronavirus	human	FALSE	FALSE	YP_009724390.1	87.5	64	8	0	1	64	1075	1138	3.96e-38	124
5829	Human	MERS-CoV	nucleocapsid	413	349	6	2.30769	25	9.29368	0.00288533	TRUE	0.256668	FALSE	5	17	0.0307449	FALSE	0.397822	FALSE	3	18	0.00345208	TRUE	0.308468	FALSE	YP_009047211.1	Betacoronavirus	human	FALSE	FALSE	YP_009724397.2	68.75	16	5	0	1	16	352	367	0.00043	27.7
10418	Human	MERS-CoV (& Betacoronavirus England 1)	nucleocapsid	413&411	44	12	4.61538	16	5.94796	0.791225	FALSE	0.916454	FALSE	10	11	0.975058	FALSE	0.821832	FALSE	11	15	0.718806	FALSE	0.919839	FALSE	YP_009047211.1&YP_007188586.1	Betacoronavirus	human	FALSE	FALSE	YP_009724397.2	63.077	65	23	1	1	64	54	118	3.33e-25	87
3107	Human	MERS-CoV (& Betacoronavirus England 1)	spike	1353	836	2	0.769231	39	14.4981	2.70147e-08	TRUE	0.0059775	TRUE	2	27	8.26764e-06	TRUE	0.0328238	FALSE	2	28	4.89697e-06	TRUE	0.028986	FALSE	YP_009047204.1&YP_007188579.1	Betacoronavirus	human	FALSE	FALSE	YP_009724390.1	42.188	64	33	2	1	64	769	828	4.09e-10	44.7
10432	Human	MERS-CoV (& Betacoronavirus England 1)	spike	1353	880	2	0.769231	64	23.7918	1.16041e-14	TRUE	5.95553e-07	TRUE	1	40	8.47457e-10	TRUE	0.000235838	TRUE	0	42	5.66507e-11	TRUE	9.26415e-05	TRUE	YP_009047204.1&YP_007188579.1	Betacoronavirus	human	FALSE	FALSE	YP_009724390.1	57.627	59	23	1	5	63	813	869	6.38e-19	69.7
9968	Human	MERS-CoV (& Betacoronavirus England 1)	spike	1353	1188	12	4.61538	107	39.777	4.38241e-21	TRUE	2.36808e-15	TRUE	10	75	8.74115e-15	TRUE	6.02882e-11	TRUE	7	77	5.7881e-17	TRUE	4.2248e-12	TRUE	YP_009047204.1&YP_007188579.1	Betacoronavirus	human	FALSE	FALSE	n.a.	n.a.	n.a.	n.a.	n.a.	n.a.	n.a.	n.a.	n.a.	n.a.	n.a.
7288	Human	Betacoronavirus England 1 (MERS-CoV variant)	NS3B	109	45	11	4.23077	16	5.94796	0.668676	FALSE	0.803075	FALSE	n.a.	n.a.	FALSE	FALSE	FALSE	FALSE	n.a.	n.a.	FALSE	FALSE	FALSE	FALSE	YP_007188581.1	Betacoronavirus	human	FALSE	FALSE	n.a.	n.a.	n.a.	n.a.	n.a.	n.a.	n.a.	n.a.	n.a.	n.a.	n.a.
12278	Human	Betacoronavirus England 1 (MERS-CoV variant)	ORF1b	7078	6424	11	4.23077	20	7.43494	0.29222	FALSE	0.740262	FALSE	10	13	0.81158	FALSE	0.872619	FALSE	7	17	0.108284	FALSE	0.593078	FALSE	YP_007188577.3	Betacoronavirus	human	FALSE	FALSE	YP_009724389.1	56.25	64	28	0	1	64	6445	6508	1.41e-25	88.6
4835	Human	hCoV-OC43	NSP1	246	182	14	5.38462	13	4.83271	0.95928	FALSE	0.838901	FALSE	11	11	1	FALSE	0.872619	FALSE	10	10	1	FALSE	0.919839	FALSE	YP_009555238.1_NSP1	Betacoronavirus	human	FALSE	FALSE	n.a.	n.a.	n.a.	n.a.	n.a.	n.a.	n.a.	n.a.	n.a.	n.a.	n.a.
4564	Human	hCoV-OC43	NSP12	928	396	14	5.38462	14	5.20446	0.995729	FALSE	0.880343	FALSE	n.a.	n.a.	FALSE	FALSE	FALSE	FALSE	12	9	0.797119	FALSE	0.828598	FALSE	YP_009555238.1_NSP12	Betacoronavirus	human	FALSE	FALSE	YP_009724389.1	76.562	64	15	0	1	64	4793	4856	1.24e-33	111
9737	Human	hCoV-OC43	NSP15	375	0	7	2.69231	22	8.17844	0.0214966	FALSE	0.428891	FALSE	n.a.	n.a.	FALSE	FALSE	FALSE	FALSE	6	15	0.12993	FALSE	0.654993	FALSE	YP_009555238.1_NSP15	Betacoronavirus	human	FALSE	FALSE	YP_009724389.1	54.688	64	29	0	1	64	6453	6516	4.28e-21	75.9
7041	Human	hCoV-OC43	nucleocapsid	448	0	29	11.1538	45	16.7286	0.181317	FALSE	0.417698	FALSE	21	33	0.209276	FALSE	0.455983	FALSE	22	35	0.17509	FALSE	0.413465	FALSE	YP_009555245.1	Betacoronavirus	human	FALSE	FALSE	n.a.	n.a.	n.a.	n.a.	n.a.	n.a.	n.a.	n.a.	n.a.	n.a.	n.a.
7755	Human	hCoV-OC43	nucleocapsid	448	220	76	29.2308	91	33.829	0.523612	FALSE	0.404634	FALSE	60	65	0.859102	FALSE	0.397822	FALSE	58	64	0.805114	FALSE	0.359008	FALSE	YP_009555245.1	Betacoronavirus	human	FALSE	FALSE	n.a.	n.a.	n.a.	n.a.	n.a.	n.a.	n.a.	n.a.	n.a.	n.a.	n.a.
12657	Human	hCoV-OC43	nucleocapsid	448	352	24	9.23077	24	8.92193	0.992387	FALSE	0.910018	FALSE	19	18	0.985079	FALSE	0.872619	FALSE	19	18	0.985149	FALSE	0.919839	FALSE	YP_009555245.1	Betacoronavirus	human	FALSE	FALSE	n.a.	n.a.	n.a.	n.a.	n.a.	n.a.	n.a.	n.a.	n.a.	n.a.	n.a.
3453	Human	hCoV-OC43	nucleocapsid	448	384	73	28.0769	60	22.3048	0.310296	FALSE	0.12291	FALSE	52	42	0.488831	FALSE	0.206555	FALSE	51	40	0.417806	FALSE	0.262272	FALSE	YP_009555245.1	Betacoronavirus	human	FALSE	FALSE	n.a.	n.a.	n.a.	n.a.	n.a.	n.a.	n.a.	n.a.	n.a.	n.a.	n.a.
4288	Human	hCoV-OC43	spike	1353	616	67	25.7692	78	28.9963	0.707519	FALSE	0.52229	FALSE	49	52	0.940319	FALSE	0.397822	FALSE	50	53	0.941936	FALSE	0.359008	FALSE	YP_009555241.1	Betacoronavirus	human	FALSE	FALSE	YP_009724390.1	30	60	41	1	5	64	538	596	0.000168	28.9
1918	Human	hCoV-OC43	spike	1353	748	120	46.1538	112	41.6357	0.578069	FALSE	0.00508073	TRUE	87	84	0.951807	FALSE	0.0248142	FALSE	91	80	0.527012	FALSE	0.0219389	FALSE	YP_009555241.1	Betacoronavirus	human	FALSE	FALSE	n.a.	n.a.	n.a.	n.a.	n.a.	n.a.	n.a.	n.a.	n.a.	n.a.	n.a.
2483	Human	hCoV-OC43	spike	1353	836	14	5.38462	14	5.20446	0.995729	FALSE	0.945679	FALSE	10	9	0.972625	FALSE	0.978437	FALSE	12	9	0.797119	FALSE	0.877601	FALSE	YP_009555241.1	Betacoronavirus	human	FALSE	FALSE	n.a.	n.a.	n.a.	n.a.	n.a.	n.a.	n.a.	n.a.	n.a.	n.a.	n.a.
11141	Human	hCoV-OC43	spike	1353	880	18	6.92308	135	50.1859	7.26453e-27	TRUE	4.37797e-23	TRUE	15	90	4.86648e-17	TRUE	1.9467e-14	TRUE	13	91	3.50463e-18	TRUE	6.20956e-15	TRUE	YP_009555241.1	Betacoronavirus	human	FALSE	FALSE	YP_009724390.1	50.847	59	25	1	5	63	801	855	9.21e-16	60.8
12800	Human	hCoV-OC43	spike	1353	1188	11	4.23077	148	55.0186	5.9512e-36	TRUE	6.46852e-32	TRUE	9	109	6.94631e-28	TRUE	9.8834e-26	TRUE	7	110	4.13869e-29	TRUE	4.17464e-26	TRUE	YP_009555241.1	Betacoronavirus	human	FALSE	FALSE	YP_009724390.1	38.095	63	39	0	2	64	1105	1167	1.14e-08	40.8
2701	Human	hCoV-OC43	spike	1353	1232	3	1.15385	107	39.777	9.93139e-27	TRUE	1.93963e-18	TRUE	3	83	7.53078e-22	TRUE	2.15013e-16	TRUE	2	82	6.19275e-22	TRUE	1.07405e-15	TRUE	YP_009555241.1	Betacoronavirus	human	FALSE	FALSE	YP_009724390.1	49.231	65	32	1	1	64	1148	1212	2.04e-17	65.5
6931	Human	hCoV-HKU1	membrane	223	0	68	26.1538	83	30.855	0.488557	FALSE	0.533932	FALSE	51	57	0.789438	FALSE	0.397822	FALSE	47	62	0.235935	FALSE	0.308468	FALSE	YP_173241.1	Betacoronavirus	human	FALSE	FALSE	YP_009724393.1	40	55	33	0	10	64	9	63	7.65e-13	52
11253	Human	hCoV-HKU1	NSP1	222	88	13	5	20	7.43494	0.511662	FALSE	0.83441	FALSE	n.a.	n.a.	FALSE	FALSE	FALSE	FALSE	7	14	0.29097	FALSE	0.774195	FALSE	YP_173236.1_NSP1	Betacoronavirus	human	FALSE	FALSE	n.a.	n.a.	n.a.	n.a.	n.a.	n.a.	n.a.	n.a.	n.a.	n.a.	n.a.
1308	Human	hCoV-HKU1	NSP3	2029	256	26	10	25	9.29368	0.96285	FALSE	0.834014	FALSE	16	17	0.983485	FALSE	0.872619	FALSE	17	17	1	FALSE	0.774195	FALSE	YP_173236.1_NSP3	Betacoronavirus	human	FALSE	FALSE	n.a.	n.a.	n.a.	n.a.	n.a.	n.a.	n.a.	n.a.	n.a.	n.a.	n.a.
4523	Human	hCoV-HKU1	NSP3	2029	1312	16	6.15385	13	4.83271	0.800373	FALSE	0.79651	FALSE	12	12	1	FALSE	0.872619	FALSE	11	10	0.97512	FALSE	0.919839	FALSE	YP_173236.1_NSP3	Betacoronavirus	human	FALSE	FALSE	YP_009724389.1	27.451	51	37	0	13	63	2067	2117	0.000206	28.9
6848	Human	hCoV-HKU1	nucleocapsid	205	0	30	11.5385	48	17.8439	0.123592	FALSE	0.32983	FALSE	25	33	0.51912	FALSE	0.705475	FALSE	22	33	0.276646	FALSE	0.531421	FALSE	YP_173243.1	Betacoronavirus	human	FALSE	FALSE	n.a.	n.a.	n.a.	n.a.	n.a.	n.a.	n.a.	n.a.	n.a.	n.a.	n.a.
8119	Human	hCoV-HKU1	nucleocapsid	441	176	11	4.23077	23	8.55019	0.128636	FALSE	0.477633	FALSE	8	14	0.418739	FALSE	0.705475	FALSE	6	20	0.0175183	FALSE	0.308468	FALSE	YP_173242.1	Betacoronavirus	human	FALSE	FALSE	n.a.	n.a.	n.a.	n.a.	n.a.	n.a.	n.a.	n.a.	n.a.	n.a.	n.a.
9028	Human	hCoV-HKU1	nucleocapsid	441	220	60	23.0769	89	33.0855	0.0378982	FALSE	0.064404	FALSE	45	64	0.0945811	FALSE	0.139341	FALSE	43	66	0.0335248	FALSE	0.06272	FALSE	YP_173242.1	Betacoronavirus	human	FALSE	FALSE	YP_009724397.2	51.515	33	12	1	32	64	246	274	0.000367	28.1
6270	Human	hCoV-HKU1	nucleocapsid	441	264	20	7.69231	17	6.3197	0.825754	FALSE	0.829046	FALSE	16	11	0.60663	FALSE	0.765601	FALSE	15	12	0.835819	FALSE	0.877601	FALSE	YP_173242.1	Betacoronavirus	human	FALSE	FALSE	YP_009724397.2	48.438	64	30	1	3	63	257	320	4.51e-17	64.3
9832	Human	hCoV-HKU1	nucleocapsid	441	377	11	4.23077	17	6.3197	0.562454	FALSE	0.725089	FALSE	8	13	0.531809	FALSE	0.705475	FALSE	8	14	0.419714	FALSE	0.774195	FALSE	YP_173242.1	Betacoronavirus	human	FALSE	FALSE	n.a.	n.a.	n.a.	n.a.	n.a.	n.a.	n.a.	n.a.	n.a.	n.a.	n.a.
2929	Human	hCoV-HKU1	spike	1356	616	230	88.4615	233	86.6171	0.813877	FALSE	0.082721	FALSE	160	162	0.949646	FALSE	0.139341	FALSE	169	170	0.986983	FALSE	0.151341	FALSE	YP_173238.1	Betacoronavirus	human	FALSE	FALSE	YP_009724390.1	28.333	60	42	1	5	64	538	596	0.000308	28.1
9868	Human	hCoV-HKU1	spike	1356	748	107	41.1538	118	43.8662	0.819578	FALSE	0.228804	FALSE	78	82	0.914997	FALSE	0.455983	FALSE	75	92	0.214947	FALSE	0.220662	FALSE	YP_173238.1	Betacoronavirus	human	FALSE	FALSE	n.a.	n.a.	n.a.	n.a.	n.a.	n.a.	n.a.	n.a.	n.a.	n.a.	n.a.
2538	Human	hCoV-HKU1	spike	1356	880	26	10	114	42.3792	3.41651e-16	TRUE	4.24736e-13	TRUE	16	74	1.7252e-11	TRUE	7.94664e-09	TRUE	18	82	8.9459e-13	TRUE	3.38642e-10	TRUE	YP_173238.1	Betacoronavirus	human	FALSE	FALSE	YP_009724390.1	55.814	43	19	0	22	64	813	855	2.77e-14	56.6
6704	Human	hCoV-HKU1	spike	1356	1188	4	1.53846	49	18.2156	1.38931e-09	TRUE	0.00053543	TRUE	4	39	9.77873e-08	TRUE	0.00121039	TRUE	3	40	1.62077e-08	TRUE	0.000751106	TRUE	YP_173238.1	Betacoronavirus	human	FALSE	FALSE	YP_009724390.1	29.825	57	40	0	3	59	1105	1161	7.4e-05	30
1375	Human	hCoV-HKU1	spike	1356	1232	10	3.84615	82	30.4833	6.62455e-15	TRUE	4.54811e-09	TRUE	8	63	3.32372e-12	TRUE	5.36322e-08	TRUE	6	62	6.56106e-13	TRUE	6.06768e-08	TRUE	YP_173238.1	Betacoronavirus	human	FALSE	FALSE	YP_009724390.1	39.062	64	36	2	2	64	1148	1209	7.13e-11	47
10052	Human	hCoV-229E	NSP12	927	396	26	10	31	11.5242	0.85237	FALSE	0.927047	FALSE	24	17	0.510204	FALSE	0.643011	FALSE	21	23	0.949926	FALSE	0.919839	FALSE	NP_073549.1_NSP12	Alphacoronavirus	human	FALSE	FALSE	YP_009724389.1	72.414	58	16	0	7	64	4800	4857	5.57e-29	98.2
4767	Human	hCoV-229E	NSP13	597	440	27	10.3846	37	13.7546	0.493629	FALSE	0.717014	FALSE	19	20	0.985753	FALSE	0.872619	FALSE	16	24	0.409193	FALSE	0.715839	FALSE	NP_073549.1_NSP13	Alphacoronavirus	human	FALSE	FALSE	YP_009724389.1	53.968	63	29	0	2	64	5765	5827	9.61e-21	74.7
7911	Human	hCoV-229E	NSP2	786	484	37	14.2308	38	14.1264	0.999408	FALSE	0.691822	FALSE	29	26	0.908203	FALSE	0.705475	FALSE	28	25	0.90612	FALSE	0.715839	FALSE	NP_073549.1_NSP2	Alphacoronavirus	human	FALSE	FALSE	n.a.	n.a.	n.a.	n.a.	n.a.	n.a.	n.a.	n.a.	n.a.	n.a.	n.a.
1640	Human	hCoV-229E	NSP2	786	528	46	17.6923	50	18.5874	0.964976	FALSE	0.628987	FALSE	36	34	0.965289	FALSE	0.643011	FALSE	36	32	0.866646	FALSE	0.593078	FALSE	NP_073549.1_NSP2	Alphacoronavirus	human	FALSE	FALSE	n.a.	n.a.	n.a.	n.a.	n.a.	n.a.	n.a.	n.a.	n.a.	n.a.	n.a.
1008	Human	hCoV-229E	NSP3	1587	528	10	3.84615	22	8.17844	0.112689	FALSE	0.585081	FALSE	7	15	0.212765	FALSE	0.705475	FALSE	8	13	0.532664	FALSE	0.877601	FALSE	NP_073549.1_NSP3	Alphacoronavirus	human	FALSE	FALSE	n.a.	n.a.	n.a.	n.a.	n.a.	n.a.	n.a.	n.a.	n.a.	n.a.	n.a.
10032	Human	hCoV-229E	NSP3	1587	1496	12	4.61538	23	8.55019	0.190798	FALSE	0.640789	FALSE	10	17	0.375432	FALSE	0.765601	FALSE	10	16	0.475747	FALSE	0.828598	FALSE	NP_073549.1_NSP3	Alphacoronavirus	human	FALSE	FALSE	YP_009725295.1	35.185	54	35	0	8	61	2681	2734	1.38e-08	40.4
10102	Human	hCoV-229E	NSP8	195	0	19	7.30769	19	7.0632	0.994091	FALSE	0.913057	FALSE	14	12	0.92053	FALSE	0.952135	FALSE	15	10	0.585661	FALSE	0.828598	FALSE	NP_073549.1_NSP8	Alphacoronavirus	human	FALSE	FALSE	YP_009724389.1	50	64	32	0	1	64	3943	4006	1.82e-22	79.7
6536	Human	hCoV-229E	nucleocapsid	389	0	23	8.84615	17	6.3197	0.546798	FALSE	0.730341	FALSE	17	12	0.626174	FALSE	0.821832	FALSE	18	9	0.199073	FALSE	0.593078	FALSE	NP_073556.1	Alphacoronavirus	human	FALSE	FALSE	n.a.	n.a.	n.a.	n.a.	n.a.	n.a.	n.a.	n.a.	n.a.	n.a.	n.a.
8157	Human	hCoV-229E	nucleocapsid	389	44	161	61.9231	168	62.4535	0.99212	FALSE	0.000137445	TRUE	114	118	0.910115	FALSE	0.0137158	FALSE	118	117	0.994486	FALSE	0.00110485	TRUE	NP_073556.1	Alphacoronavirus	human	FALSE	FALSE	YP_009724397.2	42.424	66	36	2	1	64	73	138	2.71e-13	53.5
7782	Human	hCoV-229E	nucleocapsid	389	176	30	11.5385	27	10.0372	0.856437	FALSE	0.57735	FALSE	17	14	0.853343	FALSE	0.765601	FALSE	18	20	0.94323	FALSE	0.828598	FALSE	NP_073556.1	Alphacoronavirus	human	FALSE	FALSE	n.a.	n.a.	n.a.	n.a.	n.a.	n.a.	n.a.	n.a.	n.a.	n.a.	n.a.
10927	Human	hCoV-229E	nucleocapsid	389	325	101	38.8462	87	32.342	0.295015	FALSE	0.0869447	FALSE	72	62	0.555075	FALSE	0.247371	FALSE	65	65	1	FALSE	0.359008	FALSE	NP_073556.1	Alphacoronavirus	human	FALSE	FALSE	n.a.	n.a.	n.a.	n.a.	n.a.	n.a.	n.a.	n.a.	n.a.	n.a.	n.a.
11922	Human	hCoV-229E	spike	1173	440	221	85	224	83.2714	0.862533	FALSE	0.0302785	FALSE	157	152	0.771243	FALSE	0.0137158	FALSE	161	158	0.918021	FALSE	0.0219389	FALSE	NP_073551.1	Alphacoronavirus	human	FALSE	FALSE	n.a.	n.a.	n.a.	n.a.	n.a.	n.a.	n.a.	n.a.	n.a.	n.a.	n.a.
1865	Human	hCoV-229E	spike	1173	484	15	5.76923	21	7.80669	0.648759	FALSE	0.879243	FALSE	11	16	0.60663	FALSE	0.872619	FALSE	11	16	0.607639	FALSE	0.877601	FALSE	NP_073551.1	Alphacoronavirus	human	FALSE	FALSE	n.a.	n.a.	n.a.	n.a.	n.a.	n.a.	n.a.	n.a.	n.a.	n.a.	n.a.
5375	Human	hCoV-229E	spike	1173	660	4	1.53846	52	19.3309	2.50117e-10	TRUE	0.000190109	TRUE	2	37	2.32208e-08	TRUE	0.00121039	TRUE	4	39	1.06943e-07	TRUE	0.0016077	TRUE	NP_073551.1	Alphacoronavirus	human	FALSE	FALSE	YP_009724390.1	32.787	61	36	3	4	64	794	849	2.55e-06	33.9
7284	Human	hCoV-229E	spike	1173	1012	22	8.46154	19	7.0632	0.834611	FALSE	0.737966	FALSE	18	14	0.760368	FALSE	0.705475	FALSE	16	14	0.930207	FALSE	0.828598	FALSE	NP_073551.1	Alphacoronavirus	human	FALSE	FALSE	n.a.	n.a.	n.a.	n.a.	n.a.	n.a.	n.a.	n.a.	n.a.	n.a.	n.a.
10051	Human	hCoV-NL63	NSP12	927	396	27	10.3846	28	10.4089	0.999958	FALSE	0.90093	FALSE	24	17	0.510204	FALSE	0.57971	FALSE	23	23	1	FALSE	0.877601	FALSE	YP_003766.2_NSP12	Alphacoronavirus	human	FALSE	FALSE	YP_009724389.1	59.091	66	23	1	3	64	4792	4857	4.39e-26	90.1
11797	Human	hCoV-NL63	NSP2	788	396	8	3.07692	19	7.0632	0.114316	FALSE	0.633089	FALSE	n.a.	n.a.	FALSE	FALSE	FALSE	FALSE	n.a.	n.a.	FALSE	FALSE	FALSE	FALSE	YP_003766.2_NSP2	Alphacoronavirus	human	FALSE	FALSE	n.a.	n.a.	n.a.	n.a.	n.a.	n.a.	n.a.	n.a.	n.a.	n.a.	n.a.
3352	Human	hCoV-NL63	nucleocapsid	377	44	221	85	237	88.1041	0.578021	FALSE	0.192793	FALSE	161	163	0.947629	FALSE	0.247371	FALSE	162	170	0.478842	FALSE	0.220662	FALSE	YP_003771.1	Alphacoronavirus	human	FALSE	FALSE	YP_009724397.2	48.276	58	29	1	6	62	81	138	2.09e-14	57
5768	Human	hCoV-NL63	nucleocapsid	377	88	17	6.53846	20	7.43494	0.921575	FALSE	0.917618	FALSE	15	16	0.982533	FALSE	0.872619	FALSE	13	14	0.98027	FALSE	0.954088	FALSE	YP_003771.1	Alphacoronavirus	human	FALSE	FALSE	YP_009724397.2	41.379	29	16	1	1	28	121	149	0.001	26.9
8047	Human	hCoV-NL63	nucleocapsid	377	132	11	4.23077	18	6.69145	0.461861	FALSE	0.736455	FALSE	10	9	0.972625	FALSE	0.872619	FALSE	9	12	0.797119	FALSE	0.877601	FALSE	YP_003771.1	Alphacoronavirus	human	FALSE	FALSE	n.a.	n.a.	n.a.	n.a.	n.a.	n.a.	n.a.	n.a.	n.a.	n.a.	n.a.
1766	Human	hCoV-NL63	nucleocapsid	377	176	88	33.8462	94	34.9442	0.965296	FALSE	0.675898	FALSE	56	71	0.257551	FALSE	0.247371	FALSE	66	65	0.994208	FALSE	0.593078	FALSE	YP_003771.1	Alphacoronavirus	human	FALSE	FALSE	n.a.	n.a.	n.a.	n.a.	n.a.	n.a.	n.a.	n.a.	n.a.	n.a.	n.a.
11764	Human	hCoV-NL63	nucleocapsid	377	264	73	28.0769	72	26.7658	0.944487	FALSE	0.20761	FALSE	51	51	1	FALSE	0.57971	FALSE	53	47	0.783621	FALSE	0.220662	FALSE	YP_003771.1	Alphacoronavirus	human	FALSE	FALSE	YP_009724397.2	29.032	62	41	2	1	62	292	350	1.33e-05	32
5018	Human	hCoV-NL63	nucleocapsid	377	308	24	9.23077	20	7.43494	0.756112	FALSE	0.743639	FALSE	15	13	0.92557	FALSE	0.643011	FALSE	19	14	0.660601	FALSE	0.654993	FALSE	YP_003771.1	Alphacoronavirus	human	FALSE	FALSE	n.a.	n.a.	n.a.	n.a.	n.a.	n.a.	n.a.	n.a.	n.a.	n.a.	n.a.
4796	Human	hCoV-NL63	nucleocapsid	377	313	54	20.7692	65	24.1636	0.646069	FALSE	0.714144	FALSE	39	45	0.757209	FALSE	0.765601	FALSE	43	46	0.936206	FALSE	0.654993	FALSE	YP_003771.1	Alphacoronavirus	human	FALSE	FALSE	n.a.	n.a.	n.a.	n.a.	n.a.	n.a.	n.a.	n.a.	n.a.	n.a.	n.a.
8069	Human	hCoV-NL63	spike	1356	440	27	10.3846	26	9.66543	0.962783	FALSE	0.862822	FALSE	21	20	0.98636	FALSE	0.916494	FALSE	18	18	1	FALSE	0.919839	FALSE	YP_003767.1	Alphacoronavirus	human	FALSE	FALSE	n.a.	n.a.	n.a.	n.a.	n.a.	n.a.	n.a.	n.a.	n.a.	n.a.	n.a.
8948	Human	hCoV-NL63	spike	1356	616	31	11.9231	25	9.29368	0.617021	FALSE	0.290473	FALSE	21	18	0.878846	FALSE	0.516958	FALSE	26	14	0.133918	FALSE	0.183709	FALSE	YP_003767.1	Alphacoronavirus	human	FALSE	FALSE	YP_009724390.1	25	64	47	1	1	63	528	591	0.000186	28.9
9808	Human	hCoV-NL63	spike	1356	836	3	1.15385	60	22.3048	5.72126e-13	TRUE	5.57557e-06	TRUE	1	39	1.58177e-09	TRUE	0.000361076	TRUE	2	43	6.38536e-10	TRUE	0.000143903	TRUE	YP_003767.1	Alphacoronavirus	human	FALSE	FALSE	YP_009724390.1	36.538	52	28	2	9	60	794	840	1.24e-06	35
535	Human & Other mammals	Bovine CoV & hCoV-OC43	nucleocapsid	448	88	18	6.92308	23	8.55019	0.782875	FALSE	0.911127	FALSE	12	16	0.7339	FALSE	0.916494	FALSE	15	15	1	FALSE	0.877601	FALSE	YP_009555245.1&NP_150083.1	Betacoronavirus	cow&human	FALSE	FALSE	YP_009724397.2	53.846	52	23	1	11	62	85	135	1.1e-15	60.5
4913	Human & Other mammals	Bovine CoV & hCoV-OC43 & Rabbit CoV HKU14	nucleocapsid	448&444	264	32	12.3077	27	10.0372	0.708989	FALSE	0.518998	FALSE	24	19	0.719357	FALSE	0.705475	FALSE	22	21	0.986983	FALSE	0.715839	FALSE	YP_009555245.1&NP_150083.1&YP_005454249.1	Betacoronavirus	rabbit&cow&human	FALSE	FALSE	YP_009724397.2	49.206	63	29	1	5	64	257	319	1.2e-15	60.5
11075	Human & Bats	SARS-CoV-2 & Bat SARS-like CoV	nucleocapsid	419	132	11	4.23077	56	20.8178	7.22786e-08	TRUE	0.00040989	TRUE	8	31	0.000505016	TRUE	0.0555527	FALSE	7	40	1.83131e-06	TRUE	0.00231427	TRUE	YP_009724397.2&AVP78049.1&QIH45050.1&BCB97908.1&QIE07458.1&QII57305.1&QIS30062.1&QIS30182.1&QIS30502.1&QIS30552.1&QIS60578.1&QIS60878.1&QIS61010.1&QIU80969.1&QIU81197.1&QIU81269.1&QIZ13007.1&QIZ14277.1&QIZ14373.1&QIZ16567.1&QIZ16579.1&QJA16588.1&QJA16852.1&QJA16864.1&QJA17116.1&QJA17464.1&QJA17556.1&QJA42077.1&QJA42233.1&QJA42245.1	Betacoronavirus	bat&human	TRUE	TRUE	YP_009724397.2	100	64	0	0	1	64	133	196	8.59e-41	129
7030	Bats	Bat SARS-like CoV	nucleocapsid	419	0	2	0.769231	41	15.2416	8.86833e-09	TRUE	0.00340027	TRUE	2	31	8.27227e-07	TRUE	0.0100281	FALSE	1	31	2.15951e-07	TRUE	0.00892283	FALSE	AVP78049.1	Betacoronavirus	bat	FALSE	FALSE	YP_009724397.2	85.938	64	9	0	1	64	1	64	1.27e-35	115
6039	Bats	Bat SARS-like CoV	nucleocapsid	419	44	0	0	92	34.2007	4.22438e-24	TRUE	1.49983e-14	TRUE	0	53	3.48675e-14	TRUE	1.80392e-07	TRUE	0	63	4.14932e-17	TRUE	6.74639e-10	TRUE	AVP78049.1	Betacoronavirus	bat	FALSE	FALSE	YP_009724397.2	93.75	64	4	0	1	64	45	108	1.96e-41	130
8898	Bats	Bat SARS-like CoV	nucleocapsid	419	88	4	1.53846	95	35.316	2.93657e-22	TRUE	3.31995e-14	TRUE	3	62	7.23884e-15	TRUE	4.10467e-09	TRUE	3	71	1.48321e-17	TRUE	1.91053e-11	TRUE	AVP78049.1	Betacoronavirus	bat	FALSE	FALSE	YP_009724397.2	96.875	64	2	0	1	64	89	152	1.15e-43	136
5876	Bats	Bat SARS-like CoV	nucleocapsid	419	220	15	5.76923	106	39.4052	3.87366e-19	TRUE	4.31618e-14	TRUE	10	64	1.88247e-11	TRUE	9.89493e-08	TRUE	12	76	7.37044e-14	TRUE	3.38642e-10	TRUE	AVP78049.1	Betacoronavirus	bat	FALSE	FALSE	YP_009724397.2	94.444	54	3	0	11	64	231	284	8.71e-25	85.9
5981	Bats	Bat SARS-like CoV	nucleocapsid	419	352	4	1.53846	177	65.7993	2.13399e-53	TRUE	2.52223e-52	TRUE	2	118	5.92623e-37	TRUE	3.94198e-35	TRUE	2	134	6.29834e-44	TRUE	3.48917e-44	TRUE	AVP78049.1	Betacoronavirus	bat	FALSE	FALSE	YP_009724397.2	93.75	64	4	0	1	64	353	416	4.84e-33	108
3870	Bats	Bat SARS-like CoV	nucleocapsid	419	355	2	0.769231	123	45.7249	7.04055e-33	TRUE	6.16209e-25	TRUE	1	82	6.31854e-23	TRUE	8.38875e-17	TRUE	2	102	2.03895e-29	TRUE	1.4406e-24	TRUE	AVP78049.1	Betacoronavirus	bat	FALSE	FALSE	YP_009724397.2	93.75	64	4	0	1	64	356	419	1.2e-32	107
10374	Bats	Bat SARS-like CoV	polyprotein 1ab	7070	264	84	32.3077	107	39.777	0.202167	FALSE	0.213593	FALSE	57	72	0.260077	FALSE	0.293017	FALSE	59	70	0.492568	FALSE	0.531421	FALSE	AVP78041.1	Betacoronavirus	bat	FALSE	FALSE	YP_009724389.1	98.438	64	1	0	1	64	265	328	5.23e-45	144
5615	Bats	Bat SARS-like CoV	polyprotein 1ab	7070	704	15	5.76923	12	4.46097	0.791678	FALSE	0.846818	FALSE	n.a.	n.a.	FALSE	FALSE	FALSE	FALSE	n.a.	n.a.	FALSE	FALSE	FALSE	FALSE	AVP78041.1	Betacoronavirus	bat	FALSE	FALSE	YP_009724389.1	95.312	64	3	0	1	64	705	768	3.71e-40	130
10355	Bats	Bat SARS-like CoV	polyprotein 1ab	7070	748	26	10	21	7.80669	0.675143	FALSE	0.686032	FALSE	15	11	0.718046	FALSE	0.821832	FALSE	15	13	0.925817	FALSE	0.877601	FALSE	AVP78041.1	Betacoronavirus	bat	FALSE	FALSE	YP_009724389.1	95.312	64	3	0	1	64	749	812	1.34e-39	128
12701	Bats	Bat SARS-like CoV	polyprotein 1ab	7070	924	12	4.61538	17	6.3197	0.690332	FALSE	0.911127	FALSE	n.a.	n.a.	FALSE	FALSE	FALSE	FALSE	9	13	0.679867	FALSE	0.919839	FALSE	AVP78041.1	Betacoronavirus	bat	FALSE	FALSE	YP_009725295.1	81.818	44	7	1	18	61	943	985	1.48e-22	80.1
4388	Bats	Bat SARS-like CoV	polyprotein 1ab	7070	1408	15	5.76923	19	7.0632	0.831902	FALSE	0.944229	FALSE	11	12	0.97707	FALSE	0.952135	FALSE	13	11	0.914919	FALSE	0.877601	FALSE	AVP78041.1	Betacoronavirus	bat	FALSE	FALSE	YP_009725295.1	98.438	64	1	0	1	64	1435	1498	5.21e-40	129
1130	Bats	Bat SARS-like CoV	polyprotein 1ab	7070	4928	14	5.38462	14	5.20446	0.995729	FALSE	0.881756	FALSE	n.a.	n.a.	FALSE	FALSE	FALSE	FALSE	12	12	1	FALSE	0.877601	FALSE	AVP78041.1	Betacoronavirus	bat	FALSE	FALSE	YP_009724389.1	98.438	64	1	0	1	64	4955	5018	6.34e-44	140
2561	Bats	Bat SARS-like CoV	polyprotein 1ab	7070	6468	33	12.6923	41	15.2416	0.69972	FALSE	0.74948	FALSE	25	30	0.765317	FALSE	0.705475	FALSE	25	27	0.956454	FALSE	0.715839	FALSE	AVP78041.1	Betacoronavirus	bat	FALSE	FALSE	YP_009724389.1	92.188	64	5	0	1	64	6495	6558	1.04e-41	134
494	Bats	Bat SARS-like CoV	polyprotein 1ab	7070	6556	10	3.84615	23	8.55019	0.0820112	FALSE	0.533472	FALSE	10	21	0.118575	FALSE	0.516958	FALSE	8	18	0.127005	FALSE	0.593078	FALSE	AVP78041.1	Betacoronavirus	bat	FALSE	FALSE	YP_009724389.1	85.714	63	9	0	2	64	6584	6646	1.14e-36	120
8556	Bats	Bat SARS-like CoV	polyprotein 1ab	7070	6600	12	4.61538	28	10.4089	0.0418166	FALSE	0.390124	FALSE	9	21	0.0732201	FALSE	0.455983	FALSE	7	20	0.0344703	FALSE	0.413465	FALSE	AVP78041.1	Betacoronavirus	bat	FALSE	FALSE	YP_009724389.1	87.5	64	8	0	1	64	6627	6690	1.05e-40	131
5789	Bats	Bat SARS-like CoV	spike	1245	264	2	0.769231	30	11.1524	3.57964e-06	TRUE	0.0524273	FALSE	1	24	1.17031e-05	TRUE	0.0555527	FALSE	2	25	2.64206e-05	TRUE	0.06272	FALSE	AVP78042.1	Betacoronavirus	bat	FALSE	FALSE	YP_009724390.1	90.625	64	6	0	1	64	270	333	6.75e-39	126
10308	Bats	Bat SARS-like CoV	spike	1245	528	7	2.69231	30	11.1524	0.000693762	TRUE	0.138485	FALSE	4	22	0.00122203	TRUE	0.139341	FALSE	4	25	0.000267045	TRUE	0.0794205	FALSE	AVP78042.1	Betacoronavirus	bat	FALSE	FALSE	YP_009724390.1	79.688	64	13	0	1	64	553	616	6.16e-33	109
7838	Bats	Bat SARS-like CoV	spike	1245	748	3	1.15385	80	29.7398	1.84144e-18	TRUE	2.41714e-10	TRUE	2	63	7.66927e-16	TRUE	1.05587e-09	TRUE	2	64	5.14421e-16	TRUE	1.32836e-09	TRUE	AVP78042.1	Betacoronavirus	bat	FALSE	FALSE	YP_009724390.1	100	64	0	0	1	64	777	840	7.16e-42	135
11422	Bats	Bat SARS-like CoV	spike	1245	1100	2	0.769231	45	16.7286	9.27208e-10	TRUE	0.00100609	TRUE	2	33	2.55452e-07	TRUE	0.00518366	TRUE	1	36	1.09556e-08	TRUE	0.0016077	TRUE	AVP78042.1	Betacoronavirus	bat	FALSE	FALSE	YP_009724390.1	95.312	64	3	0	1	64	1129	1192	6.75e-41	132
10419	Bats	Bat CoV	nucleocapsid	415	44	14	5.38462	13	4.83271	0.95928	FALSE	0.750877	FALSE	12	11	0.97707	FALSE	0.765601	FALSE	13	13	1	FALSE	0.774195	FALSE	YP_009361864.1	unclassified	bat	FALSE	FALSE	YP_009724397.2	63.077	65	23	1	1	64	54	118	2.72e-25	87.4
9359	Bats	Bat CoV	nucleocapsid	415	176	12	4.61538	22	8.17844	0.247723	FALSE	0.692181	FALSE	n.a.	n.a.	FALSE	FALSE	FALSE	FALSE	7	17	0.108284	FALSE	0.593078	FALSE	YP_009361864.1	unclassified	bat	FALSE	FALSE	n.a.	n.a.	n.a.	n.a.	n.a.	n.a.	n.a.	n.a.	n.a.	n.a.	n.a.
2261	Bats	Bat CoV	nucleocapsid	415	351	13	5	25	9.29368	0.160755	FALSE	0.590665	FALSE	9	16	0.349292	FALSE	0.765601	FALSE	7	19	0.0512275	FALSE	0.471211	FALSE	YP_009361864.1	unclassified	bat	FALSE	FALSE	n.a.	n.a.	n.a.	n.a.	n.a.	n.a.	n.a.	n.a.	n.a.	n.a.	n.a.
1973	Bats	Bat CoV	ORF4a	109	45	12	4.61538	15	5.57621	0.881615	FALSE	0.940249	FALSE	11	8	0.778948	FALSE	0.952135	FALSE	n.a.	n.a.	FALSE	FALSE	FALSE	FALSE	YP_009361859.1	unclassified	bat	FALSE	FALSE	n.a.	n.a.	n.a.	n.a.	n.a.	n.a.	n.a.	n.a.	n.a.	n.a.	n.a.
3011	Bats	Bat CoV	spike	1345	836	0	0	27	10.0372	1.06757e-06	TRUE	0.0634228	FALSE	n.a.	n.a.	FALSE	FALSE	FALSE	FALSE	0	21	1.49499e-05	TRUE	0.0995093	FALSE	YP_009361857.1	unclassified	bat	FALSE	FALSE	YP_009724390.1	36.066	61	35	2	3	63	779	835	1.21e-07	37.7
402	Bats	Bat CoV	spike	1345	880	6	2.30769	36	13.3829	1.52077e-05	TRUE	0.0351413	FALSE	5	26	0.000421744	TRUE	0.0899468	FALSE	3	24	0.000152584	TRUE	0.0995093	FALSE	YP_009361857.1	unclassified	bat	FALSE	FALSE	YP_009724390.1	55.556	63	26	1	2	64	818	878	8.15e-20	72
4570	Bats	Bat CoV	spike	1345	1188	16	6.15385	149	55.3903	3.72977e-33	TRUE	5.86368e-30	TRUE	12	108	1.54175e-25	TRUE	1.16169e-23	TRUE	9	106	3.81395e-26	TRUE	4.36851e-23	TRUE	YP_009361857.1	unclassified	bat	FALSE	FALSE	YP_009724390.1	36.667	30	19	0	35	64	1148	1177	0.000188	28.9
4868	Bats	Bat CoV 1A	nucleocapsid	389	44	187	71.9231	188	69.8885	0.875812	FALSE	0.355146	FALSE	138	129	0.570766	FALSE	0.293017	FALSE	137	136	0.993602	FALSE	0.531421	FALSE	YP_001718609.1	Alphacoronavirus	bat	FALSE	FALSE	YP_009724397.2	47.368	57	29	1	8	63	82	138	3.15e-14	56.2
1581	Bats	Bat CoV 1A	nucleocapsid	389	88	41	15.7692	39	14.4981	0.920159	FALSE	0.651234	FALSE	27	22	0.744878	FALSE	0.397822	FALSE	30	24	0.678269	FALSE	0.531421	FALSE	YP_001718609.1	Alphacoronavirus	bat	FALSE	FALSE	n.a.	n.a.	n.a.	n.a.	n.a.	n.a.	n.a.	n.a.	n.a.	n.a.	n.a.
8023	Bats	Bat CoV 1A	nucleocapsid	389	132	20	7.69231	17	6.3197	0.825754	FALSE	0.793006	FALSE	13	15	0.92557	FALSE	0.952135	FALSE	15	13	0.925817	FALSE	0.919839	FALSE	YP_001718609.1	Alphacoronavirus	bat	FALSE	FALSE	n.a.	n.a.	n.a.	n.a.	n.a.	n.a.	n.a.	n.a.	n.a.	n.a.	n.a.
5025	Bats	Bat CoV 1A	nucleocapsid	389	176	32	12.3077	32	11.8959	0.989515	FALSE	0.41585	FALSE	21	24	0.892241	FALSE	0.705475	FALSE	18	23	0.710679	FALSE	0.877601	FALSE	YP_001718609.1	Alphacoronavirus	bat	FALSE	FALSE	n.a.	n.a.	n.a.	n.a.	n.a.	n.a.	n.a.	n.a.	n.a.	n.a.	n.a.
1531	Bats	Bat CoV 1A	polyprotein 1ab	6932	660	24	9.23077	13	4.83271	0.140065	FALSE	0.475803	FALSE	13	6	0.256641	FALSE	0.705475	FALSE	17	6	0.0608734	FALSE	0.531421	FALSE	YP_001718603.1	Alphacoronavirus	bat	FALSE	FALSE	n.a.	n.a.	n.a.	n.a.	n.a.	n.a.	n.a.	n.a.	n.a.	n.a.	n.a.
4621	Bats	Bat CoV 1A	polyprotein 1ab	6932	1452	19	7.30769	34	12.6394	0.124369	FALSE	0.448895	FALSE	13	24	0.162184	FALSE	0.516958	FALSE	15	27	0.145723	FALSE	0.471211	FALSE	YP_001718603.1	Alphacoronavirus	bat	FALSE	FALSE	YP_009724389.1	48.438	64	31	1	1	62	1057	1120	1.39e-15	60.1
11067	Bats	Bat CoV 1A	polyprotein 1ab	6932	1584	45	17.3077	62	23.0483	0.259207	FALSE	0.395122	FALSE	32	37	0.799917	FALSE	0.57971	FALSE	30	45	0.154672	FALSE	0.308468	FALSE	YP_001718603.1	Alphacoronavirus	bat	FALSE	FALSE	n.a.	n.a.	n.a.	n.a.	n.a.	n.a.	n.a.	n.a.	n.a.	n.a.	n.a.
457	Bats	Bat CoV 1A	polyprotein 1ab	6932	4488	27	10.3846	28	10.4089	0.999958	FALSE	0.8295	FALSE	20	23	0.888178	FALSE	0.705475	FALSE	21	21	1	FALSE	0.877601	FALSE	YP_001718603.1	Alphacoronavirus	bat	FALSE	FALSE	YP_009724389.1	47.619	63	32	1	2	64	4637	4698	1.08e-19	72
11835	Bats	Bat CoV 1A	polyprotein 1ab	6932	4620	16	6.15385	20	7.43494	0.842765	FALSE	0.918808	FALSE	15	11	0.718046	FALSE	0.765601	FALSE	13	17	0.748717	FALSE	0.919839	FALSE	YP_001718603.1	Alphacoronavirus	bat	FALSE	FALSE	YP_009724389.1	58.73	63	26	0	2	64	4768	4830	1.62e-22	79.7
640	Bats	Bat CoV 1A	polyprotein 1ab	6932	5016	20	7.69231	24	8.92193	0.877157	FALSE	0.699248	FALSE	16	16	1	FALSE	0.57971	FALSE	16	20	0.782436	FALSE	0.471211	FALSE	YP_001718603.1	Alphacoronavirus	bat	FALSE	FALSE	YP_009724389.1	70.312	64	19	0	1	64	5163	5226	5.24e-30	101
4184	Bats	Bat CoV 1A	polyprotein 1ab	6932	6072	17	6.53846	24	8.92193	0.591406	FALSE	0.796861	FALSE	11	14	0.82432	FALSE	0.952135	FALSE	10	19	0.220627	FALSE	0.654993	FALSE	YP_001718603.1	Alphacoronavirus	bat	FALSE	FALSE	YP_009724389.1	45.614	57	30	1	1	56	6224	6280	7.49e-12	49.7
10905	Bats	Bat CoV 1A	spike	1375	836	1	0.384615	32	11.8959	3.13244e-07	TRUE	0.0269585	FALSE	0	26	8.36434e-07	TRUE	0.0248142	FALSE	0	24	2.74846e-06	TRUE	0.0490091	FALSE	YP_001718605.1	Alphacoronavirus	bat	FALSE	FALSE	n.a.	n.a.	n.a.	n.a.	n.a.	n.a.	n.a.	n.a.	n.a.	n.a.	n.a.
433	Bats	Bat CoV 1A	spike	1375	880	2	0.769231	81	30.1115	2.06177e-19	TRUE	7.29635e-11	TRUE	2	54	4.17644e-13	TRUE	3.24981e-07	TRUE	1	61	8.88268e-16	TRUE	4.97304e-09	TRUE	YP_001718605.1	Alphacoronavirus	bat	FALSE	FALSE	YP_009724390.1	36.842	57	33	2	3	59	809	862	7.33e-08	38.5
7118	Bats	Bat CoV BM48-31/BGR/2008	nucleocapsid	417	0	13	5	46	17.1004	5.72635e-05	TRUE	0.0185327	FALSE	10	33	0.000939608	TRUE	0.0555527	FALSE	8	34	0.000118365	TRUE	0.028986	FALSE	YP_003858591.1	Betacoronavirus	bat	FALSE	FALSE	YP_009724397.2	76.562	64	14	1	1	63	1	64	1e-28	96.7
694	Bats	Bat CoV BM48-31/BGR/2008	nucleocapsid	417	88	3	1.15385	48	17.8439	6.60418e-10	TRUE	0.0005293	TRUE	3	36	1.63464e-07	TRUE	0.00256192	TRUE	3	38	5.39498e-08	TRUE	0.0016077	TRUE	YP_003858591.1	Betacoronavirus	bat	FALSE	FALSE	YP_009724397.2	92.188	64	5	0	1	64	90	153	7.68e-42	132
670	Bats	Bat CoV BM48-31/BGR/2008	nucleocapsid	417	132	28	10.7692	159	59.1078	4.43394e-30	TRUE	7.0115e-29	TRUE	22	107	1.65305e-19	TRUE	1.69621e-18	TRUE	21	113	7.46531e-22	TRUE	9.73888e-21	TRUE	YP_003858591.1	Betacoronavirus	bat	FALSE	FALSE	YP_009724397.2	95.918	49	2	0	1	49	134	182	4.76e-30	100
5825	Bats	Bat CoV BM48-31/BGR/2008	nucleocapsid	417	220	15	5.76923	63	23.4201	7.66768e-08	TRUE	0.000212265	TRUE	10	37	0.000136668	TRUE	0.0137158	FALSE	14	42	0.00027398	TRUE	0.0164291	FALSE	YP_003858591.1	Betacoronavirus	bat	FALSE	FALSE	YP_009724397.2	84.211	57	8	1	9	64	231	287	1.09e-24	85.9
4081	Bats	Bat CoV BM48-31/BGR/2008	nucleocapsid	417	353	1	0.384615	80	29.7398	8.34869e-20	TRUE	7.14772e-11	TRUE	0	59	5.3227e-16	TRUE	4.10467e-09	TRUE	1	68	5.73518e-18	TRUE	3.99055e-11	TRUE	YP_003858591.1	Betacoronavirus	bat	FALSE	FALSE	YP_009724397.2	89.062	64	6	1	1	64	357	419	1.46e-28	96.3
9482	Bats	Bat CoV BM48-31/BGR/2008	polyprotein 1ab	7064	264	66	25.3846	85	31.5985	0.286092	FALSE	0.340154	FALSE	46	55	0.57475	FALSE	0.643011	FALSE	46	53	0.71602	FALSE	0.593078	FALSE	YP_003858583.1	Betacoronavirus	bat	FALSE	FALSE	YP_009725295.1	71.875	64	18	0	1	64	265	328	5.85e-32	106
3929	Bats	Bat CoV BM48-31/BGR/2008	polyprotein 1ab	7064	1276	9	3.46154	23	8.55019	0.049195	FALSE	0.481111	FALSE	6	19	0.0265746	FALSE	0.397822	FALSE	6	20	0.0175183	FALSE	0.359008	FALSE	YP_003858583.1	Betacoronavirus	bat	FALSE	FALSE	YP_009725295.1	62.5	64	24	0	1	64	1311	1374	1.57e-27	94
603	Bats	Bat CoV BM48-31/BGR/2008	polyprotein 1ab	7064	6556	22	8.46154	29	10.7807	0.664889	FALSE	0.819366	FALSE	17	27	0.274819	FALSE	0.57971	FALSE	14	22	0.374796	FALSE	0.715839	FALSE	YP_003858583.1	Betacoronavirus	bat	FALSE	FALSE	YP_009724389.1	90.625	64	6	0	1	64	6589	6652	1.33e-37	122
10626	Bats	Bat CoV BM48-31/BGR/2008	spike	1259	264	2	0.769231	32	11.8959	1.23045e-06	TRUE	0.0340796	FALSE	2	26	1.4552e-05	TRUE	0.0429393	FALSE	2	26	1.51233e-05	TRUE	0.0490091	FALSE	YP_003858584.1	Betacoronavirus	bat	FALSE	FALSE	YP_009724390.1	75	64	16	0	1	64	274	337	9.19e-32	106
7359	Bats	Bat CoV BM48-31/BGR/2008	spike	1259	528	4	1.53846	58	21.5613	7.5078e-12	TRUE	1.95481e-05	TRUE	3	38	4.9384e-08	TRUE	0.00121039	TRUE	3	38	5.39498e-08	TRUE	0.0016077	TRUE	YP_003858584.1	Betacoronavirus	bat	FALSE	FALSE	YP_009724390.1	82.812	64	11	0	1	64	542	605	2.69e-34	113
5995	Bats	Bat CoV BM48-31/BGR/2008	spike	1259	748	3	1.15385	48	17.8439	6.60418e-10	TRUE	0.0005293	TRUE	2	38	1.26232e-08	TRUE	0.000817982	TRUE	3	38	5.39498e-08	TRUE	0.0016077	TRUE	YP_003858584.1	Betacoronavirus	bat	FALSE	FALSE	YP_009724390.1	81.25	64	12	0	1	64	763	826	6.9e-35	115
8019	Bats	Bat CoV BM48-31/BGR/2008	spike	1259	792	3	1.15385	54	20.0743	2.04099e-11	TRUE	6.22536e-05	TRUE	3	36	1.63464e-07	TRUE	0.00256192	TRUE	2	41	2.21191e-09	TRUE	0.000336008	TRUE	YP_003858584.1	Betacoronavirus	bat	FALSE	FALSE	YP_009724390.1	87.5	64	8	0	1	64	807	870	1.67e-38	125
8539	Bats	Bat CoV BM48-31/BGR/2008	spike	1259	1056	18	6.92308	174	64.684	3.74976e-42	TRUE	9.86707e-42	TRUE	14	126	3.09724e-32	TRUE	1.32414e-32	TRUE	14	132	3.01308e-34	TRUE	1.09437e-34	TRUE	YP_003858584.1	Betacoronavirus	bat	FALSE	FALSE	YP_009724390.1	90.625	64	6	0	1	64	1071	1134	4.85e-40	129
4568	Bats	Bat CoV BM48-31/BGR/2008	spike	1259	1100	9	3.46154	213	79.1822	2.57952e-68	TRUE	4.51721e-75	TRUE	8	147	1.11777e-47	TRUE	2.5226e-52	TRUE	7	146	1.80905e-46	TRUE	1.50079e-49	TRUE	YP_003858584.1	Betacoronavirus	bat	FALSE	FALSE	YP_009724390.1	85.938	64	9	0	1	64	1115	1178	6.71e-34	112
3280	Bats	Bat CoV CDPHE15/USA/2006	nucleocapsid	425	44	29	11.1538	49	18.2156	0.0726248	FALSE	0.250667	FALSE	19	33	0.111167	FALSE	0.293017	FALSE	21	35	0.128656	FALSE	0.359008	FALSE	YP_008439206.1	Alphacoronavirus	bat	FALSE	FALSE	YP_009724397.2	44.444	63	32	2	4	64	81	142	8.21e-14	55.1
7729	Bats	Bat CoV CDPHE15/USA/2006	nucleocapsid	425	176	26	10	28	10.4089	0.988013	FALSE	0.542157	FALSE	18	17	0.984328	FALSE	0.765601	FALSE	14	20	0.559263	FALSE	0.774195	FALSE	YP_008439206.1	Alphacoronavirus	bat	FALSE	FALSE	n.a.	n.a.	n.a.	n.a.	n.a.	n.a.	n.a.	n.a.	n.a.	n.a.	n.a.
636	Bats	Bat CoV CDPHE15/USA/2006	nucleocapsid	425	220	33	12.6923	20	7.43494	0.13176	FALSE	0.32389	FALSE	25	15	0.245766	FALSE	0.397822	FALSE	22	14	0.374796	FALSE	0.593078	FALSE	YP_008439206.1	Alphacoronavirus	bat	FALSE	FALSE	n.a.	n.a.	n.a.	n.a.	n.a.	n.a.	n.a.	n.a.	n.a.	n.a.	n.a.
3502	Bats	Bat CoV CDPHE15/USA/2006	nucleocapsid	425	308	12	4.61538	17	6.3197	0.690332	FALSE	0.824478	FALSE	n.a.	n.a.	FALSE	FALSE	FALSE	FALSE	10	14	0.700697	FALSE	0.877601	FALSE	YP_008439206.1	Alphacoronavirus	bat	FALSE	FALSE	n.a.	n.a.	n.a.	n.a.	n.a.	n.a.	n.a.	n.a.	n.a.	n.a.	n.a.
8767	Bats	Bat CoV CDPHE15/USA/2006	nucleocapsid	425	352	54	20.7692	66	24.5353	0.585905	FALSE	0.586509	FALSE	36	40	0.875597	FALSE	0.643011	FALSE	40	47	0.694433	FALSE	0.471211	FALSE	YP_008439206.1	Alphacoronavirus	bat	FALSE	FALSE	n.a.	n.a.	n.a.	n.a.	n.a.	n.a.	n.a.	n.a.	n.a.	n.a.	n.a.
10972	Bats	Bat CoV CDPHE15/USA/2006	polyprotein 1ab	6825	176	22	8.46154	39	14.4981	0.0942926	FALSE	0.360906	FALSE	13	30	0.0221962	FALSE	0.206555	FALSE	16	25	0.33069	FALSE	0.654993	FALSE	YP_008439200.1	Alphacoronavirus	bat	FALSE	FALSE	n.a.	n.a.	n.a.	n.a.	n.a.	n.a.	n.a.	n.a.	n.a.	n.a.	n.a.
923	Bats	Bat CoV CDPHE15/USA/2006	polyprotein 1ab	6825	4532	15	5.76923	20	7.43494	0.743145	FALSE	0.914435	FALSE	15	10	0.5847	FALSE	0.765601	FALSE	13	17	0.748717	FALSE	0.919839	FALSE	YP_008439200.1	Alphacoronavirus	bat	FALSE	FALSE	YP_009724389.1	62.5	64	24	0	1	64	4787	4850	2.62e-28	96.3
2080	Bats	Bat CoV CDPHE15/USA/2006	polyprotein 1ab	6825	6204	10	3.84615	17	6.3197	0.433843	FALSE	0.831147	FALSE	8	11	0.778948	FALSE	0.916494	FALSE	9	13	0.679867	FALSE	0.877601	FALSE	YP_008439200.1	Alphacoronavirus	bat	FALSE	FALSE	YP_009724389.1	50.847	59	29	0	1	59	6471	6529	2.06e-17	65.5
3767	Bats	Bat CoV CDPHE15/USA/2006	polyprotein 1ab	6825	6336	9	3.46154	19	7.0632	0.180749	FALSE	0.686381	FALSE	8	13	0.531809	FALSE	0.872619	FALSE	6	15	0.12993	FALSE	0.654993	FALSE	YP_008439200.1	Alphacoronavirus	bat	FALSE	FALSE	YP_009724389.1	39.13	46	24	1	15	60	943	984	0.000221	28.5
6213	Bats	Bat Hp-betaCoV/Zhejiang2013	hypothetical protein	451	44	23	8.84615	28	10.4089	0.830831	FALSE	0.840516	FALSE	16	15	0.982533	FALSE	0.765601	FALSE	15	18	0.861347	FALSE	0.919839	FALSE	YP_009072439.1	Betacoronavirus	bat	FALSE	FALSE	n.a.	n.a.	n.a.	n.a.	n.a.	n.a.	n.a.	n.a.	n.a.	n.a.	n.a.
5505	Bats	Bat Hp-betaCoV/Zhejiang2013	nucleocapsid	418	220	46	17.6923	53	19.7026	0.838939	FALSE	0.757172	FALSE	28	30	0.959852	FALSE	0.821832	FALSE	35	32	0.921779	FALSE	0.471211	FALSE	YP_009072446.1	Betacoronavirus	bat	FALSE	FALSE	YP_009724397.2	65.957	47	16	0	16	62	245	291	7.58e-17	63.5
9924	Bats	Bat Hp-betaCoV/Zhejiang2013	nucleocapsid	418	308	12	4.61538	16	5.94796	0.791225	FALSE	0.910018	FALSE	10	12	0.907807	FALSE	0.978437	FALSE	8	13	0.532664	FALSE	0.877601	FALSE	YP_009072446.1	Betacoronavirus	bat	FALSE	FALSE	YP_009724397.2	50	50	25	0	1	50	318	367	2.01e-14	57
8317	Bats	Bat Hp-betaCoV/Zhejiang2013	nucleocapsid	418	354	37	14.2308	20	7.43494	0.0417712	FALSE	0.179743	FALSE	27	13	0.0638887	FALSE	0.247371	FALSE	32	15	0.0300224	FALSE	0.0794205	FALSE	YP_009072446.1	Betacoronavirus	bat	FALSE	FALSE	n.a.	n.a.	n.a.	n.a.	n.a.	n.a.	n.a.	n.a.	n.a.	n.a.	n.a.
7738	Bats	Bat Hp-betaCoV/Zhejiang2013	polyprotein 1ab	7247	220	9	3.46154	23	8.55019	0.049195	FALSE	0.481111	FALSE	2	17	0.00193963	TRUE	0.293017	FALSE	n.a.	n.a.	FALSE	FALSE	FALSE	FALSE	YP_009072438.1	Betacoronavirus	bat	FALSE	FALSE	YP_009725295.1	36.066	61	35	1	7	63	231	291	1.42e-10	46.2
5186	Bats	Bat Hp-betaCoV/Zhejiang2013	polyprotein 1ab	7247	1144	17	6.53846	19	7.0632	0.971708	FALSE	0.838901	FALSE	14	13	0.980205	FALSE	0.872619	FALSE	15	15	1	FALSE	0.877601	FALSE	YP_009072438.1	Betacoronavirus	bat	FALSE	FALSE	YP_009725295.1	75.758	33	8	0	32	64	1030	1062	3.42e-13	53.5
4701	Bats	Bat Hp-betaCoV/Zhejiang2013	polyprotein 1ab	7247	1628	17	6.53846	21	7.80669	0.852595	FALSE	0.877857	FALSE	14	15	0.981449	FALSE	0.978437	FALSE	11	16	0.607639	FALSE	0.774195	FALSE	YP_009072438.1	Betacoronavirus	bat	FALSE	FALSE	n.a.	n.a.	n.a.	n.a.	n.a.	n.a.	n.a.	n.a.	n.a.	n.a.	n.a.
12597	Bats	Bat Hp-betaCoV/Zhejiang2013	polyprotein 1ab	7247	1672	20	7.69231	13	4.83271	0.39685	FALSE	0.686032	FALSE	16	9	0.349292	FALSE	0.643011	FALSE	14	10	0.700697	FALSE	0.828598	FALSE	YP_009072438.1	Betacoronavirus	bat	FALSE	FALSE	YP_009724389.1	42.308	52	30	0	9	60	1565	1616	5.43e-13	52.8
9435	Bats	Bat Hp-betaCoV/Zhejiang2013	polyprotein 1ab	7247	2024	40	15.3846	33	12.2677	0.582798	FALSE	0.552624	FALSE	27	19	0.451287	FALSE	0.455983	FALSE	33	25	0.52179	FALSE	0.531421	FALSE	YP_009072438.1	Betacoronavirus	bat	FALSE	FALSE	YP_009725295.1	32.812	64	36	3	1	64	1904	1960	2.94e-08	39.7
7453	Bats	Bat Hp-betaCoV/Zhejiang2013	polyprotein 1ab	7247	2068	19	7.30769	22	8.17844	0.932299	FALSE	0.860258	FALSE	14	12	0.92053	FALSE	0.821832	FALSE	16	18	0.93747	FALSE	0.877601	FALSE	YP_009072438.1	Betacoronavirus	bat	FALSE	FALSE	YP_009725295.1	41.509	53	30	1	1	53	1942	1993	4.59e-11	47.4
1204	Bats	Bat Hp-betaCoV/Zhejiang2013	polyprotein 1ab	7247	3520	13	5	18	6.69145	0.709759	FALSE	0.911127	FALSE	12	11	0.97707	FALSE	0.916494	FALSE	11	13	0.914919	FALSE	0.919839	FALSE	YP_009072438.1	Betacoronavirus	bat	FALSE	FALSE	YP_009725295.1	82.54	63	11	0	1	63	3380	3442	1.42e-37	122
3468	Bats	BtMr-AlphaCoV/SAX2011	nucleocapsid	429	44	140	53.8462	157	58.3643	0.578069	FALSE	0.558912	FALSE	101	107	0.818352	FALSE	0.643011	FALSE	103	112	0.649932	FALSE	0.531421	FALSE	YP_009199613.1	Alphacoronavirus	bat	FALSE	FALSE	YP_009724397.2	33.929	56	36	1	6	60	83	138	1.14e-07	37.7
9829	Bats	BtMr-AlphaCoV/SAX2011	nucleocapsid	429	176	16	6.15385	30	11.1524	0.124886	FALSE	0.493219	FALSE	13	19	0.539889	FALSE	0.821832	FALSE	13	20	0.443692	FALSE	0.774195	FALSE	YP_009199613.1	Alphacoronavirus	bat	FALSE	FALSE	n.a.	n.a.	n.a.	n.a.	n.a.	n.a.	n.a.	n.a.	n.a.	n.a.	n.a.
8812	Bats	BtMr-AlphaCoV/SAX2011	nucleocapsid	429	352	18	6.92308	20	7.43494	0.974357	FALSE	0.887472	FALSE	15	10	0.5847	FALSE	0.821832	FALSE	10	16	0.475747	FALSE	0.828598	FALSE	YP_009199613.1	Alphacoronavirus	bat	FALSE	FALSE	n.a.	n.a.	n.a.	n.a.	n.a.	n.a.	n.a.	n.a.	n.a.	n.a.	n.a.
3196	Bats	BtMr-AlphaCoV/SAX2011	polyprotein 1ab	6662	792	9	3.46154	26	9.66543	0.0162773	TRUE	0.341209	FALSE	7	15	0.212765	FALSE	0.705475	FALSE	8	16	0.241058	FALSE	0.715839	FALSE	YP_009199608.1	Alphacoronavirus	bat	FALSE	FALSE	n.a.	n.a.	n.a.	n.a.	n.a.	n.a.	n.a.	n.a.	n.a.	n.a.	n.a.
3743	Bats	BtMr-AlphaCoV/SAX2011	polyprotein 1ab	6662	2992	19	7.30769	13	4.83271	0.490414	FALSE	0.737966	FALSE	11	10	0.975058	FALSE	0.916494	FALSE	15	12	0.835819	FALSE	0.919839	FALSE	YP_009199608.1	Alphacoronavirus	bat	FALSE	FALSE	YP_009725295.1	51.562	64	31	0	1	64	3387	3450	2.4e-21	76.6
7355	Bats	BtMr-AlphaCoV/SAX2011	spike	1387	880	4	1.53846	35	13.0112	2.92704e-06	TRUE	0.0276081	FALSE	3	22	0.000431033	TRUE	0.139341	FALSE	3	26	5.17037e-05	TRUE	0.06272	FALSE	YP_009199609.1	Alphacoronavirus	bat	FALSE	FALSE	YP_009724390.1	32.787	61	36	3	6	64	800	857	3.16e-06	33.9
745	Bats	BtNv-AlphaCoV/SC2013	nucleocapsid	431	44	20	7.69231	18	6.69145	0.905454	FALSE	0.649571	FALSE	15	10	0.5847	FALSE	0.643011	FALSE	12	12	1	FALSE	0.828598	FALSE	YP_009201734.1	Alphacoronavirus	bat	FALSE	FALSE	YP_009724397.2	44.286	70	31	2	3	64	67	136	5.41e-15	58.5
8594	Bats	BtNv-AlphaCoV/SC2013	nucleocapsid	431	220	26	10	30	11.1524	0.91142	FALSE	0.870866	FALSE	19	16	0.867477	FALSE	0.821832	FALSE	14	20	0.559263	FALSE	0.828598	FALSE	YP_009201734.1	Alphacoronavirus	bat	FALSE	FALSE	n.a.	n.a.	n.a.	n.a.	n.a.	n.a.	n.a.	n.a.	n.a.	n.a.	n.a.
9465	Bats	BtNv-AlphaCoV/SC2013	polyprotein 1ab	6598	1716	13	5	14	5.20446	0.994311	FALSE	0.904168	FALSE	8	12	0.654999	FALSE	0.872619	FALSE	8	12	0.655669	FALSE	0.877601	FALSE	YP_009201729.1	Alphacoronavirus	bat	FALSE	FALSE	n.a.	n.a.	n.a.	n.a.	n.a.	n.a.	n.a.	n.a.	n.a.	n.a.	n.a.
3633	Bats	BtNv-AlphaCoV/SC2013	polyprotein 1ab	6598	4312	26	10	29	10.7807	0.957676	FALSE	0.903641	FALSE	24	16	0.407319	FALSE	0.57971	FALSE	21	22	0.986983	FALSE	0.919839	FALSE	YP_009201729.1	Alphacoronavirus	bat	FALSE	FALSE	YP_009724389.1	68.966	58	18	0	7	64	4800	4857	6.84e-29	98.2
8310	Bats	BtNv-AlphaCoV/SC2013	spike	1343	836	3	1.15385	61	22.6766	3.12321e-13	TRUE	3.6313e-06	TRUE	3	42	4.28066e-09	TRUE	0.000235838	TRUE	2	45	1.81473e-10	TRUE	5.89897e-05	TRUE	YP_009201730.1	Alphacoronavirus	bat	FALSE	FALSE	YP_009724390.1	40.984	61	32	3	6	64	799	857	6.79e-09	41.2
3353	Bats	BtRf-AlphaCoV/HuB2013	nucleocapsid	383	44	39	15	30	11.1524	0.42197	FALSE	0.179743	FALSE	24	19	0.719357	FALSE	0.397822	FALSE	27	23	0.831856	FALSE	0.471211	FALSE	YP_009199794.1	Alphacoronavirus	bat	FALSE	FALSE	YP_009724397.2	44.828	58	31	1	6	62	81	138	6.54e-13	52.8
23	Bats	BtRf-AlphaCoV/HuB2013	nucleocapsid	383	132	20	7.69231	18	6.69145	0.905454	FALSE	0.829046	FALSE	17	12	0.626174	FALSE	0.643011	FALSE	16	13	0.845421	FALSE	0.774195	FALSE	YP_009199794.1	Alphacoronavirus	bat	FALSE	FALSE	n.a.	n.a.	n.a.	n.a.	n.a.	n.a.	n.a.	n.a.	n.a.	n.a.	n.a.
9193	Bats	BtRf-AlphaCoV/HuB2013	nucleocapsid	383	176	13	5	25	9.29368	0.160755	FALSE	0.590665	FALSE	9	17	0.265833	FALSE	0.705475	FALSE	9	16	0.350418	FALSE	0.774195	FALSE	YP_009199794.1	Alphacoronavirus	bat	FALSE	FALSE	n.a.	n.a.	n.a.	n.a.	n.a.	n.a.	n.a.	n.a.	n.a.	n.a.	n.a.
7894	Bats	BtRf-AlphaCoV/HuB2013	polyprotein 1ab	6727	3036	27	10.3846	29	10.7807	0.989105	FALSE	0.621617	FALSE	20	19	0.985753	FALSE	0.821832	FALSE	21	21	1	FALSE	0.715839	FALSE	YP_009199789.1	Alphacoronavirus	bat	FALSE	FALSE	YP_009725295.1	52.542	59	28	0	1	59	3358	3416	4.81e-21	75.9
3457	Bats	BtRf-AlphaCoV/HuB2013	polyprotein 1ab	6727	4444	33	12.6923	31	11.5242	0.918675	FALSE	0.92578	FALSE	30	19	0.240377	FALSE	0.455983	FALSE	28	25	0.90612	FALSE	0.877601	FALSE	YP_009199789.1	Alphacoronavirus	bat	FALSE	FALSE	YP_009724389.1	69.492	59	18	0	5	63	4800	4858	5.74e-29	98.2
6779	Bats	BtRf-AlphaCoV/HuB2013	polyprotein 1ab	6727	4796	21	8.07692	22	8.17844	0.999088	FALSE	0.593989	FALSE	15	13	0.92557	FALSE	0.57971	FALSE	15	16	0.9826	FALSE	0.413465	FALSE	YP_009199789.1	Alphacoronavirus	bat	FALSE	FALSE	YP_009724389.1	71.429	63	18	0	1	63	5148	5210	1.03e-30	103
12874	Bats	BtRf-AlphaCoV/HuB2013	spike	1370	616	27	10.3846	24	8.92193	0.850143	FALSE	0.674641	FALSE	17	18	0.984328	FALSE	0.916494	FALSE	20	17	0.874009	FALSE	0.593078	FALSE	YP_009199790.1	Alphacoronavirus	bat	FALSE	FALSE	n.a.	n.a.	n.a.	n.a.	n.a.	n.a.	n.a.	n.a.	n.a.	n.a.	n.a.
3704	Bats	BtRf-AlphaCoV/YN2012	nucleocapsid	375	44	76	29.2308	90	33.4572	0.577876	FALSE	0.371947	FALSE	55	55	1	FALSE	0.705475	FALSE	51	66	0.250057	FALSE	0.308468	FALSE	YP_009200739.1	Alphacoronavirus	bat	FALSE	FALSE	YP_009724397.2	42.424	66	36	2	1	64	71	136	3.07e-12	50.8
5102	Bats	BtRf-AlphaCoV/YN2012	nucleocapsid	375	220	129	49.6154	141	52.4164	0.812579	FALSE	0.311068	FALSE	85	89	0.916087	FALSE	0.516958	FALSE	93	89	0.919472	FALSE	0.262272	FALSE	YP_009200739.1	Alphacoronavirus	bat	FALSE	FALSE	YP_009724397.2	37.931	58	33	1	9	63	257	314	2.29e-10	45.4
11193	Bats	BtRf-AlphaCoV/YN2012	nucleocapsid	375	264	59	22.6923	60	22.3048	0.994324	FALSE	0.306726	FALSE	40	43	0.932284	FALSE	0.57971	FALSE	42	41	0.992333	FALSE	0.531421	FALSE	YP_009200739.1	Alphacoronavirus	bat	FALSE	FALSE	n.a.	n.a.	n.a.	n.a.	n.a.	n.a.	n.a.	n.a.	n.a.	n.a.	n.a.
620	Bats	BtRf-AlphaCoV/YN2012	polyprotein 1ab	6716	880	13	5	19	7.0632	0.609487	FALSE	0.83441	FALSE	10	14	0.699965	FALSE	0.872619	FALSE	9	14	0.560853	FALSE	0.828598	FALSE	YP_009200734.1	Alphacoronavirus	bat	FALSE	FALSE	n.a.	n.a.	n.a.	n.a.	n.a.	n.a.	n.a.	n.a.	n.a.	n.a.	n.a.
11901	Bats	BtRf-AlphaCoV/YN2012	polyprotein 1ab	6716	4400	17	6.53846	22	8.17844	0.770778	FALSE	0.916678	FALSE	16	12	0.7339	FALSE	0.821832	FALSE	14	18	0.761202	FALSE	0.919839	FALSE	YP_009200734.1	Alphacoronavirus	bat	FALSE	FALSE	YP_009724389.1	56.452	62	27	0	3	64	4769	4830	4.21e-23	81.6
40	Bats	BtRf-AlphaCoV/YN2012	polyprotein 1ab	6716	4796	13	5	16	5.94796	0.891682	FALSE	0.845284	FALSE	11	10	0.975058	FALSE	0.821832	FALSE	11	13	0.914919	FALSE	0.715839	FALSE	YP_009200734.1	Alphacoronavirus	bat	FALSE	FALSE	YP_009724389.1	65.625	64	22	0	1	64	5163	5226	6.29e-28	95.1
8186	Bats	BtRf-AlphaCoV/YN2012	spike	1132	660	8	3.07692	118	43.8662	4.74273e-27	TRUE	1.54551e-20	TRUE	7	76	7.78005e-17	TRUE	2.81996e-12	TRUE	7	83	5.86978e-19	TRUE	3.41464e-14	TRUE	YP_009200735.1	Alphacoronavirus	bat	FALSE	FALSE	YP_009724390.1	45	60	31	2	6	64	807	865	4.37e-13	53.1
3227	Bats	Miniopterus bat CoV HKU8	nucleocapsid	422	44	177	68.0769	182	67.658	0.994694	FALSE	0.251731	FALSE	126	126	1	FALSE	0.247371	FALSE	127	133	0.805114	FALSE	0.359008	FALSE	YP_001718616.1	Alphacoronavirus	bat	FALSE	FALSE	YP_009724397.2	36.667	60	37	1	4	62	79	138	5.81e-11	47
4874	Bats	Miniopterus bat CoV HKU8	nucleocapsid	422	176	38	14.6154	40	14.8699	0.9966	FALSE	0.573677	FALSE	24	30	0.676363	FALSE	0.821832	FALSE	25	30	0.766823	FALSE	0.715839	FALSE	YP_001718616.1	Alphacoronavirus	bat	FALSE	FALSE	n.a.	n.a.	n.a.	n.a.	n.a.	n.a.	n.a.	n.a.	n.a.	n.a.	n.a.
4358	Bats	Miniopterus bat CoV HKU8	polyprotein 1ab	6896	4576	15	5.76923	19	7.0632	0.831902	FALSE	0.944229	FALSE	13	11	0.91468	FALSE	0.872619	FALSE	13	17	0.748717	FALSE	0.919839	FALSE	YP_001718610.1	Alphacoronavirus	bat	FALSE	FALSE	YP_009724389.1	58.065	62	26	0	3	64	4762	4823	4.29e-22	78.6
8102	Bats	Miniopterus bat CoV HKU8	polyprotein 1ab	6896	4620	30	11.5385	30	11.1524	0.990251	FALSE	0.918808	FALSE	27	18	0.358378	FALSE	0.57971	FALSE	25	23	0.953463	FALSE	0.919839	FALSE	YP_001718610.1	Alphacoronavirus	bat	FALSE	FALSE	YP_009724389.1	66.667	57	19	0	1	57	4804	4860	1.18e-26	91.7
12663	Bats	Miniopterus bat CoV HKU8	spike	1375	880	1	0.384615	70	26.0223	5.76257e-17	TRUE	1.88538e-08	TRUE	1	48	4.98273e-12	TRUE	5.16648e-06	TRUE	1	50	1.59188e-12	TRUE	3.11789e-06	TRUE	YP_001718612.1	Alphacoronavirus	bat	FALSE	FALSE	YP_009724390.1	40.625	64	35	2	1	62	800	862	5.91e-12	50.1
3354	Bats	NL63-related bat CoV	nucleocapsid	407	44	186	71.5385	191	71.0037	0.990811	FALSE	0.32175	FALSE	132	130	0.973493	FALSE	0.343298	FALSE	135	136	0.993671	FALSE	0.593078	FALSE	YP_009328939.1	Alphacoronavirus	bat	FALSE	FALSE	YP_009724397.2	41.667	60	34	1	4	62	79	138	3.33e-13	53.5
5767	Bats	NL63-related bat CoV	nucleocapsid	407	88	17	6.53846	23	8.55019	0.681981	FALSE	0.840844	FALSE	14	17	0.853343	FALSE	0.916494	FALSE	13	16	0.845421	FALSE	0.919839	FALSE	YP_009328939.1	Alphacoronavirus	bat	FALSE	FALSE	n.a.	n.a.	n.a.	n.a.	n.a.	n.a.	n.a.	n.a.	n.a.	n.a.	n.a.
9195	Bats	NL63-related bat CoV	nucleocapsid	407	176	40	15.3846	41	15.2416	0.998958	FALSE	0.313809	FALSE	25	29	0.840474	FALSE	0.643011	FALSE	30	27	0.911382	FALSE	0.262272	FALSE	YP_009328939.1	Alphacoronavirus	bat	FALSE	FALSE	n.a.	n.a.	n.a.	n.a.	n.a.	n.a.	n.a.	n.a.	n.a.	n.a.	n.a.
44	Bats	NL63-related bat CoV	nucleocapsid	407	308	48	18.4615	45	16.7286	0.871966	FALSE	0.489541	FALSE	32	32	1	FALSE	0.705475	FALSE	33	36	0.923491	FALSE	0.919839	FALSE	YP_009328939.1	Alphacoronavirus	bat	FALSE	FALSE	n.a.	n.a.	n.a.	n.a.	n.a.	n.a.	n.a.	n.a.	n.a.	n.a.	n.a.
1011	Bats	NL63-related bat CoV	polyprotein 1ab	6758	4312	11	4.23077	17	6.3197	0.562454	FALSE	0.869427	FALSE	7	15	0.212765	FALSE	0.705475	FALSE	8	12	0.655669	FALSE	0.877601	FALSE	YP_009328933.1	Alphacoronavirus	bat	FALSE	FALSE	YP_009724389.1	51.562	64	30	1	1	64	4642	4704	3.19e-20	73.6
118	Bats	NL63-related bat CoV	polyprotein 1ab	6758	4840	30	11.5385	32	11.8959	0.99187	FALSE	0.61986	FALSE	23	22	0.987411	FALSE	0.455983	FALSE	22	24	0.951771	FALSE	0.471211	FALSE	YP_009328933.1	Alphacoronavirus	bat	FALSE	FALSE	YP_009724389.1	70.312	64	19	0	1	64	5169	5232	2.78e-30	102
9553	Bats	NL63-related bat CoV	spike	1372	880	7	2.69231	49	18.2156	4.90967e-08	TRUE	0.00145557	TRUE	5	34	5.74039e-06	TRUE	0.0100281	FALSE	6	36	5.91621e-06	TRUE	0.00892283	FALSE	YP_009328935.1	Alphacoronavirus	bat	FALSE	FALSE	YP_009724390.1	45.614	57	30	1	7	63	816	871	1.21e-12	52
4058	Bats	NL63-related bat CoV	spike	1372	1012	2	0.769231	29	10.7807	6.08136e-06	TRUE	0.0643101	FALSE	n.a.	n.a.	FALSE	FALSE	FALSE	FALSE	2	24	4.59725e-05	TRUE	0.0794205	FALSE	YP_009328935.1	Alphacoronavirus	bat	FALSE	FALSE	YP_009724390.1	46.875	64	34	0	1	64	931	994	2.26e-16	62.4
6624	Bats	Pipistrellus bat CoV HKU5	hypothetical protein BatCoVHKU5_gp4	119	0	9	3.46154	26	9.66543	0.0162773	TRUE	0.298522	FALSE	7	12	0.499615	FALSE	0.821832	FALSE	8	14	0.419714	FALSE	0.774195	FALSE	YP_001039964.1	Betacoronavirus	bat	FALSE	FALSE	n.a.	n.a.	n.a.	n.a.	n.a.	n.a.	n.a.	n.a.	n.a.	n.a.	n.a.
3435	Bats	Pipistrellus bat CoV HKU5	nucleocapsid	427	44	31	11.9231	57	21.1896	0.0166858	TRUE	0.0946927	FALSE	21	43	0.0102285	TRUE	0.0710799	FALSE	21	44	0.00741971	TRUE	0.06272	FALSE	YP_001039969.1	Betacoronavirus	bat	FALSE	FALSE	YP_009724397.2	64.062	64	22	1	2	64	56	119	3.46e-25	87
6418	Bats	Pipistrellus bat CoV HKU5	polyprotein 1ab	7182	1848	15	5.76923	19	7.0632	0.831902	FALSE	0.842121	FALSE	9	12	0.796658	FALSE	0.872619	FALSE	10	14	0.700697	FALSE	0.877601	FALSE	YP_001039961.1	Betacoronavirus	bat	FALSE	FALSE	YP_009725295.1	40.625	64	38	0	1	64	1845	1908	1.62e-12	51.6
12666	Bats	Pipistrellus bat CoV HKU5	polyprotein 1ab	7182	6512	14	5.38462	25	9.29368	0.227813	FALSE	0.585081	FALSE	11	18	0.399505	FALSE	0.765601	FALSE	12	20	0.335737	FALSE	0.593078	FALSE	YP_001039961.1	Betacoronavirus	bat	FALSE	FALSE	YP_009724389.1	59.375	64	26	0	1	64	6442	6505	2.22e-26	90.9
6143	Bats	Pipistrellus bat CoV HKU5	spike	1352	836	4	1.53846	54	20.0743	7.86196e-11	TRUE	9.18001e-05	TRUE	4	34	1.82477e-06	TRUE	0.00725035	FALSE	4	41	3.24921e-08	TRUE	0.000751106	TRUE	YP_001039962.1	Betacoronavirus	bat	FALSE	FALSE	YP_009724390.1	37.5	64	34	4	1	63	772	830	1.48e-06	34.7
9079	Bats	Pipistrellus bat CoV HKU5	spike	1352	880	11	4.23077	117	43.4944	7.40799e-25	TRUE	4.77445e-19	TRUE	9	78	2.57805e-16	TRUE	2.81996e-12	TRUE	9	83	9.43365e-18	TRUE	1.78688e-13	TRUE	YP_001039962.1	Betacoronavirus	bat	FALSE	FALSE	YP_009724390.1	57.377	61	24	1	4	64	815	873	1.9e-18	68.2
7264	Bats	Pipistrellus bat CoV HKU5	spike	1352	1144	11	4.23077	53	19.7026	3.44916e-07	TRUE	0.00151919	TRUE	9	37	5.84851e-05	TRUE	0.0137158	FALSE	8	43	9.5624e-07	TRUE	0.0016077	TRUE	YP_001039962.1	Betacoronavirus	bat	FALSE	FALSE	n.a.	n.a.	n.a.	n.a.	n.a.	n.a.	n.a.	n.a.	n.a.	n.a.	n.a.
3610	Bats	Pipistrellus bat CoV HKU5	spike	1352	1188	15	5.76923	121	44.9814	7.71863e-24	TRUE	5.34406e-19	TRUE	13	92	7.95762e-19	TRUE	5.43734e-16	TRUE	11	89	1.27036e-18	TRUE	6.20956e-15	TRUE	YP_001039962.1	Betacoronavirus	bat	FALSE	FALSE	YP_009724390.1	40.351	57	27	4	4	57	1109	1161	0.000179	28.9
3705	Bats	Rhinolophus bat CoV HKU2	nucleocapsid	375	44	151	58.0769	161	59.8513	0.91757	FALSE	0.534289	FALSE	108	111	0.950126	FALSE	0.821832	FALSE	109	115	0.823426	FALSE	0.715839	FALSE	YP_001552240.1	Alphacoronavirus	bat	FALSE	FALSE	YP_009724397.2	43.939	66	35	2	1	64	71	136	3.82e-13	53.1
716	Bats	Rhinolophus bat CoV HKU2	nucleocapsid	375	176	59	22.6923	88	32.7138	0.0365709	FALSE	0.0639559	FALSE	46	54	0.643843	FALSE	0.397822	FALSE	46	52	0.781099	FALSE	0.471211	FALSE	YP_001552240.1	Alphacoronavirus	bat	FALSE	FALSE	n.a.	n.a.	n.a.	n.a.	n.a.	n.a.	n.a.	n.a.	n.a.	n.a.	n.a.
11194	Bats	Rhinolophus bat CoV HKU2	nucleocapsid	375	264	71	27.3077	71	26.3941	0.972291	FALSE	0.140114	FALSE	47	49	0.972154	FALSE	0.455983	FALSE	51	45	0.77846	FALSE	0.308468	FALSE	YP_001552240.1	Alphacoronavirus	bat	FALSE	FALSE	YP_009724397.2	30	60	39	1	4	63	299	355	0.000844	26.9
8829	Bats	Rhinolophus bat CoV HKU2	polyprotein 1ab	6727	4444	31	11.9231	30	11.1524	0.962245	FALSE	0.893628	FALSE	28	18	0.288458	FALSE	0.397822	FALSE	27	24	0.903183	FALSE	0.828598	FALSE	YP_001552234.1	Alphacoronavirus	bat	FALSE	FALSE	YP_009724389.1	71.186	59	17	0	1	59	4800	4858	4.27e-30	101
9275	Bats	Rhinolophus bat CoV HKU2	polyprotein 1ab	6727	6512	12	4.61538	16	5.94796	0.791225	FALSE	0.917618	FALSE	11	10	0.975058	FALSE	0.705475	FALSE	n.a.	n.a.	FALSE	FALSE	FALSE	FALSE	YP_001552234.1	Alphacoronavirus	bat	FALSE	FALSE	YP_009724389.1	53.125	64	30	0	1	64	6885	6948	2.94e-23	82
11773	Bats	Rhinolophus bat CoV HKU2	spike	1128	660	11	4.23077	112	41.6357	3.09531e-23	TRUE	2.5662e-17	TRUE	10	78	9.50756e-16	TRUE	6.17938e-12	TRUE	7	81	2.77311e-18	TRUE	1.78688e-13	TRUE	YP_001552236.1	Alphacoronavirus	bat	FALSE	FALSE	YP_009724390.1	46.296	54	28	1	11	63	815	868	2.43e-12	50.8
7057	Bats	Rousettus bat CoV	nucleocapsid	443	0	13	5	18	6.69145	0.709759	FALSE	0.875085	FALSE	5	15	0.0710402	FALSE	0.57971	FALSE	7	15	0.213646	FALSE	0.715839	FALSE	YP_009273009.1	Betacoronavirus	bat	FALSE	FALSE	n.a.	n.a.	n.a.	n.a.	n.a.	n.a.	n.a.	n.a.	n.a.	n.a.	n.a.
8491	Bats	Rousettus bat CoV	nucleocapsid	443	220	29	11.1538	51	18.9591	0.0433892	FALSE	0.185797	FALSE	21	34	0.163971	FALSE	0.397822	FALSE	22	33	0.276646	FALSE	0.531421	FALSE	YP_009273009.1	Betacoronavirus	bat	FALSE	FALSE	YP_009724397.2	50	46	23	0	19	64	231	276	3.86e-07	36.2
4991	Bats	Rousettus bat CoV	nucleocapsid	443	264	18	6.92308	11	4.08922	0.358953	FALSE	0.695599	FALSE	12	7	0.499615	FALSE	0.821832	FALSE	14	9	0.560853	FALSE	0.715839	FALSE	YP_009273009.1	Betacoronavirus	bat	FALSE	FALSE	YP_009724397.2	53.125	64	30	0	1	64	257	320	9.18e-19	69.3
7948	Bats	Rousettus bat CoV	nucleocapsid	443	352	19	7.30769	31	11.5242	0.253287	FALSE	0.60126	FALSE	16	21	0.686718	FALSE	0.821832	FALSE	15	23	0.392535	FALSE	0.715839	FALSE	YP_009273009.1	Betacoronavirus	bat	FALSE	FALSE	n.a.	n.a.	n.a.	n.a.	n.a.	n.a.	n.a.	n.a.	n.a.	n.a.	n.a.
746	Bats	Rousettus bat CoV HKU10	nucleocapsid	402	44	72	27.6923	87	32.342	0.506702	FALSE	0.488499	FALSE	48	61	0.331535	FALSE	0.343298	FALSE	50	63	0.345793	FALSE	0.359008	FALSE	YP_006908646.1	Alphacoronavirus	bat	FALSE	FALSE	YP_009724397.2	41.071	56	32	1	10	64	81	136	2.95e-11	47.8
5170	Bats	Rousettus bat CoV HKU10	polyprotein 1ab	6780	1012	21	8.07692	26	9.66543	0.813788	FALSE	0.920217	FALSE	21	16	0.686718	FALSE	0.765601	FALSE	17	21	0.791534	FALSE	0.919839	FALSE	YP_006908641.2	Alphacoronavirus	bat	FALSE	FALSE	n.a.	n.a.	n.a.	n.a.	n.a.	n.a.	n.a.	n.a.	n.a.	n.a.	n.a.
4151	Bats	Rousettus bat CoV HKU10	polyprotein 1ab	6780	1408	9	3.46154	19	7.0632	0.180749	FALSE	0.686381	FALSE	5	17	0.0307449	FALSE	0.455983	FALSE	n.a.	n.a.	FALSE	FALSE	FALSE	FALSE	YP_006908641.2	Alphacoronavirus	bat	FALSE	FALSE	n.a.	n.a.	n.a.	n.a.	n.a.	n.a.	n.a.	n.a.	n.a.	n.a.	n.a.
2238	Bats	Rousettus bat CoV HKU10	polyprotein 1ab	6780	1452	10	3.84615	21	7.80669	0.152649	FALSE	0.636959	FALSE	6	17	0.0603968	FALSE	0.516958	FALSE	6	15	0.12993	FALSE	0.654993	FALSE	YP_006908641.2	Alphacoronavirus	bat	FALSE	FALSE	n.a.	n.a.	n.a.	n.a.	n.a.	n.a.	n.a.	n.a.	n.a.	n.a.	n.a.
10243	Bats	Rousettus bat CoV HKU10	polyprotein 1ab	6780	3696	16	6.15385	31	11.5242	0.0948856	FALSE	0.443828	FALSE	10	22	0.0849605	FALSE	0.455983	FALSE	13	25	0.121963	FALSE	0.471211	FALSE	YP_006908641.2	Alphacoronavirus	bat	FALSE	FALSE	YP_009725295.1	52.542	59	28	0	2	60	3983	4041	1.2e-21	77.4
10088	Bats	Rousettus bat CoV HKU10	polyprotein 1ab	6780	4488	18	6.92308	21	7.80669	0.927204	FALSE	0.944037	FALSE	17	12	0.626174	FALSE	0.765601	FALSE	15	18	0.861347	FALSE	0.919839	FALSE	YP_006908641.2	Alphacoronavirus	bat	FALSE	FALSE	YP_009724389.1	65.079	63	22	0	1	63	4789	4851	5.18e-28	95.5
8117	Bats	Rousettus bat CoV HKU10	polyprotein 1ab	6780	6556	9	3.46154	22	8.17844	0.069524	FALSE	0.531654	FALSE	9	14	0.559942	FALSE	0.821832	FALSE	6	14	0.184815	FALSE	0.715839	FALSE	YP_006908641.2	Alphacoronavirus	bat	FALSE	FALSE	YP_009724389.1	59.375	64	26	0	1	64	6878	6941	5.99e-26	89.7
12746	Bats	Rousettus bat CoV HKU10	spike	1349	176	23	8.84615	36	13.3829	0.25333	FALSE	0.556405	FALSE	13	26	0.0884714	FALSE	0.397822	FALSE	18	19	0.985149	FALSE	0.919839	FALSE	YP_006908642.1	Alphacoronavirus	bat	FALSE	FALSE	n.a.	n.a.	n.a.	n.a.	n.a.	n.a.	n.a.	n.a.	n.a.	n.a.	n.a.
11840	Bats	Rousettus bat CoV HKU10	spike	1349	836	4	1.53846	29	10.7807	6.41686e-05	TRUE	0.0958718	FALSE	2	19	0.000675679	TRUE	0.206555	FALSE	4	25	0.000267045	TRUE	0.0995093	FALSE	YP_006908642.1	Alphacoronavirus	bat	FALSE	FALSE	YP_009724390.1	35.088	57	33	2	7	60	790	845	2.21e-07	37
7056	Bats	Rousettus bat CoV HKU9	nucleocapsid	468	0	75	28.8462	96	35.6877	0.243061	FALSE	0.272336	FALSE	47	67	0.0782351	FALSE	0.112571	FALSE	57	69	0.426272	FALSE	0.471211	FALSE	YP_001039975.1	Betacoronavirus	bat	FALSE	FALSE	n.a.	n.a.	n.a.	n.a.	n.a.	n.a.	n.a.	n.a.	n.a.	n.a.	n.a.
7784	Bats	Rousettus bat CoV HKU9	nucleocapsid	468	44	65	25	86	31.9703	0.207083	FALSE	0.259487	FALSE	44	58	0.26395	FALSE	0.343298	FALSE	51	59	0.664609	FALSE	0.654993	FALSE	YP_001039975.1	Betacoronavirus	bat	FALSE	FALSE	YP_009724397.2	38.983	59	36	0	4	62	34	92	1.31e-12	51.6
3326	Bats	Rousettus bat CoV HKU9	nucleocapsid	468	176	15	5.76923	25	9.29368	0.30888	FALSE	0.697796	FALSE	11	16	0.60663	FALSE	0.872619	FALSE	12	18	0.521453	FALSE	0.828598	FALSE	YP_001039975.1	Betacoronavirus	bat	FALSE	FALSE	YP_009724397.2	55.102	49	18	2	2	48	167	213	7.02e-05	30
4778	Bats	Rousettus bat CoV HKU9	nucleocapsid	468	352	10	3.84615	37	13.7546	0.000329749	TRUE	0.0679557	FALSE	5	26	0.000421744	TRUE	0.0899468	FALSE	9	30	0.00184237	TRUE	0.0995093	FALSE	YP_001039975.1	Betacoronavirus	bat	FALSE	FALSE	YP_009724397.2	50	26	13	0	3	28	343	368	2.8e-06	33.9
2005	Bats	Rousettus bat CoV HKU9	polyprotein 1ab	6930	220	30	11.5385	38	14.1264	0.673527	FALSE	0.816259	FALSE	26	26	1	FALSE	0.705475	FALSE	26	30	0.845864	FALSE	0.654993	FALSE	YP_001039970.1	Betacoronavirus	bat	FALSE	FALSE	n.a.	n.a.	n.a.	n.a.	n.a.	n.a.	n.a.	n.a.	n.a.	n.a.	n.a.
10397	Bats	Rousettus bat CoV HKU9	polyprotein 1ab	6930	5632	18	6.92308	20	7.43494	0.974357	FALSE	0.834014	FALSE	15	14	0.981449	FALSE	0.765601	FALSE	12	16	0.734685	FALSE	0.919839	FALSE	YP_001039970.1	Betacoronavirus	bat	FALSE	FALSE	YP_009724389.1	64.062	64	23	0	1	64	5792	5855	1.51e-29	99.8
6726	Bats	Scotophilus bat CoV 512	nucleocapsid	394	44	232	89.2308	239	88.8476	0.990106	FALSE	0.355534	FALSE	166	165	0.984328	FALSE	0.643011	FALSE	168	171	0.888762	FALSE	0.262272	FALSE	YP_001351688.1	Alphacoronavirus	bat	FALSE	FALSE	YP_009724397.2	49.153	59	27	2	5	61	81	138	1.16e-14	57.4
8086	Bats	Scotophilus bat CoV 512	nucleocapsid	394	88	16	6.15385	20	7.43494	0.842765	FALSE	0.886043	FALSE	9	14	0.559942	FALSE	0.872619	FALSE	11	14	0.824808	FALSE	0.954088	FALSE	YP_001351688.1	Alphacoronavirus	bat	FALSE	FALSE	n.a.	n.a.	n.a.	n.a.	n.a.	n.a.	n.a.	n.a.	n.a.	n.a.	n.a.
7753	Bats	Scotophilus bat CoV 512	nucleocapsid	394	176	31	11.9231	40	14.8699	0.610177	FALSE	0.632809	FALSE	24	28	0.835835	FALSE	0.516958	FALSE	21	32	0.265697	FALSE	0.531421	FALSE	YP_001351688.1	Alphacoronavirus	bat	FALSE	FALSE	n.a.	n.a.	n.a.	n.a.	n.a.	n.a.	n.a.	n.a.	n.a.	n.a.	n.a.
4582	Bats	Scotophilus bat CoV 512	nucleocapsid	394	308	68	26.1538	77	28.6245	0.816434	FALSE	0.806148	FALSE	47	54	0.715319	FALSE	0.765601	FALSE	54	55	0.993602	FALSE	0.654993	FALSE	YP_001351688.1	Alphacoronavirus	bat	FALSE	FALSE	n.a.	n.a.	n.a.	n.a.	n.a.	n.a.	n.a.	n.a.	n.a.	n.a.	n.a.
11137	Bats	Scotophilus bat CoV 512	nucleocapsid	394	330	43	16.5385	62	23.0483	0.171886	FALSE	0.266922	FALSE	31	45	0.196439	FALSE	0.293017	FALSE	32	45	0.252978	FALSE	0.359008	FALSE	YP_001351688.1	Alphacoronavirus	bat	FALSE	FALSE	n.a.	n.a.	n.a.	n.a.	n.a.	n.a.	n.a.	n.a.	n.a.	n.a.	n.a.
1439	Bats	Scotophilus bat CoV 512	ORF1	6793	572	22	8.46154	22	8.17844	0.993076	FALSE	0.825674	FALSE	15	13	0.92557	FALSE	0.872619	FALSE	19	15	0.772377	FALSE	0.715839	FALSE	YP_001351683.1	Alphacoronavirus	bat	FALSE	FALSE	n.a.	n.a.	n.a.	n.a.	n.a.	n.a.	n.a.	n.a.	n.a.	n.a.	n.a.
8351	Bats	Scotophilus bat CoV 512	ORF1	6793	880	13	5	20	7.43494	0.511662	FALSE	0.771763	FALSE	11	12	0.97707	FALSE	0.916494	FALSE	11	15	0.718806	FALSE	0.828598	FALSE	YP_001351683.1	Alphacoronavirus	bat	FALSE	FALSE	n.a.	n.a.	n.a.	n.a.	n.a.	n.a.	n.a.	n.a.	n.a.	n.a.	n.a.
625	Bats	Scotophilus bat CoV 512	ORF1	6793	4356	15	5.76923	22	8.17844	0.554417	FALSE	0.822778	FALSE	9	19	0.14462	FALSE	0.57971	FALSE	12	17	0.627228	FALSE	0.828598	FALSE	YP_001351683.1	Alphacoronavirus	bat	FALSE	FALSE	YP_009724389.1	65.957	47	16	0	18	64	4660	4706	1.59e-23	82.8
6075	Bats	Scotophilus bat CoV 512	spike	1371	836	2	0.769231	44	16.3569	1.63677e-09	TRUE	0.0013795	TRUE	1	31	2.03052e-07	TRUE	0.00725035	FALSE	1	33	6.62329e-08	TRUE	0.00464291	TRUE	YP_001351684.1	Alphacoronavirus	bat	FALSE	FALSE	YP_009724390.1	58.621	29	10	1	34	60	798	826	1.02e-07	38.1
7664	Bats	Scotophilus bat CoV 512	spike	1371	880	3	1.15385	63	23.4201	9.2302e-14	TRUE	1.50533e-06	TRUE	3	44	1.22813e-09	TRUE	9.72209e-05	TRUE	3	45	7.46431e-10	TRUE	9.26415e-05	TRUE	YP_001351684.1	Alphacoronavirus	bat	FALSE	FALSE	YP_009724390.1	39.683	63	37	1	2	64	812	873	3.38e-12	50.4
6072	Bats	Tylonycteris bat CoV HKU4	nucleocapsid	423	220	88	33.8462	104	38.6617	0.515303	FALSE	0.517957	FALSE	66	59	0.742554	FALSE	0.0248142	FALSE	63	66	0.948693	FALSE	0.471211	FALSE	YP_001039960.1	Betacoronavirus	bat	FALSE	FALSE	YP_009724397.2	68.182	44	14	0	18	61	245	288	1.72e-15	60.1
2317	Bats	Tylonycteris bat CoV HKU4	nucleocapsid	423	352	11	4.23077	27	10.0372	0.0353404	FALSE	0.386979	FALSE	8	16	0.240052	FALSE	0.705475	FALSE	9	18	0.199073	FALSE	0.654993	FALSE	YP_001039960.1	Betacoronavirus	bat	FALSE	FALSE	n.a.	n.a.	n.a.	n.a.	n.a.	n.a.	n.a.	n.a.	n.a.	n.a.	n.a.
5191	Bats	Tylonycteris bat CoV HKU4	nucleocapsid	423	359	9	3.46154	22	8.17844	0.069524	FALSE	0.531654	FALSE	8	12	0.654999	FALSE	0.872619	FALSE	7	16	0.153557	FALSE	0.654993	FALSE	YP_001039960.1	Betacoronavirus	bat	FALSE	FALSE	n.a.	n.a.	n.a.	n.a.	n.a.	n.a.	n.a.	n.a.	n.a.	n.a.	n.a.
9979	Bats	Tylonycteris bat CoV HKU4	polyprotein 1ab	7119	1100	21	8.07692	17	6.3197	0.736274	FALSE	0.870421	FALSE	15	14	0.981449	FALSE	0.916494	FALSE	14	11	0.824808	FALSE	0.919839	FALSE	YP_001039952.1	Betacoronavirus	bat	FALSE	FALSE	n.a.	n.a.	n.a.	n.a.	n.a.	n.a.	n.a.	n.a.	n.a.	n.a.	n.a.
9715	Bats	Tylonycteris bat CoV HKU4	polyprotein 1ab	7119	6336	10	3.84615	18	6.69145	0.343831	FALSE	0.786242	FALSE	5	15	0.0710402	FALSE	0.57971	FALSE	8	13	0.532664	FALSE	0.877601	FALSE	YP_001039952.1	Betacoronavirus	bat	FALSE	FALSE	YP_009724389.1	74.603	63	16	0	2	64	6316	6378	6.69e-33	109
7380	Bats	Tylonycteris bat CoV HKU4	polyprotein 1ab	7119	6556	26	10	41	15.2416	0.193596	FALSE	0.459105	FALSE	17	28	0.215905	FALSE	0.516958	FALSE	21	32	0.265697	FALSE	0.531421	FALSE	YP_001039952.1	Betacoronavirus	bat	FALSE	FALSE	YP_009724389.1	39.706	68	35	1	1	62	6534	6601	4.68e-12	50.1
10004	Bats	Tylonycteris bat CoV HKU4	spike	1352	880	3	1.15385	85	31.5985	6.48166e-20	TRUE	1.1998e-11	TRUE	3	57	2.38429e-13	TRUE	9.89493e-08	TRUE	2	59	1.72339e-14	TRUE	3.30297e-08	TRUE	YP_001039953.1	Betacoronavirus	bat	FALSE	FALSE	YP_009724390.1	56.25	64	26	1	1	64	810	871	1.24e-18	68.9
3611	Bats	Tylonycteris bat CoV HKU4	spike	1352	1188	12	4.61538	95	35.316	1.69823e-17	TRUE	7.63808e-12	TRUE	9	73	1.05055e-14	TRUE	1.25643e-10	TRUE	7	73	1.10722e-15	TRUE	8.23649e-11	TRUE	YP_001039953.1	Betacoronavirus	bat	FALSE	FALSE	YP_009724390.1	40.351	57	27	4	4	57	1109	1161	8.67e-05	29.6
6516	Other mammals	Beluga whale CoV SW1	nucleocapsid	379	0	11	4.23077	19	7.0632	0.371058	FALSE	0.788044	FALSE	6	13	0.256641	FALSE	0.765601	FALSE	n.a.	n.a.	FALSE	FALSE	FALSE	FALSE	YP_001876448.1	Gammacoronavirus	beluga whale	FALSE	FALSE	n.a.	n.a.	n.a.	n.a.	n.a.	n.a.	n.a.	n.a.	n.a.	n.a.	n.a.
1847	Other mammals	Beluga whale CoV SW1	nucleocapsid	379	132	11	4.23077	17	6.3197	0.562454	FALSE	0.87369	FALSE	10	9	0.972625	FALSE	0.872619	FALSE	n.a.	n.a.	FALSE	FALSE	FALSE	FALSE	YP_001876448.1	Gammacoronavirus	beluga whale	FALSE	FALSE	n.a.	n.a.	n.a.	n.a.	n.a.	n.a.	n.a.	n.a.	n.a.	n.a.	n.a.
8620	Other mammals	Beluga whale CoV SW1	ORF5b	172	108	17	6.53846	12	4.46097	0.576584	FALSE	0.745495	FALSE	12	7	0.499615	FALSE	0.765601	FALSE	13	8	0.532664	FALSE	0.715839	FALSE	YP_001876441.1	Gammacoronavirus	beluga whale	FALSE	FALSE	n.a.	n.a.	n.a.	n.a.	n.a.	n.a.	n.a.	n.a.	n.a.	n.a.	n.a.
11839	Other mammals	Beluga whale CoV SW1	polyprotein 1ab	6663	5984	22	8.46154	48	17.8439	0.00629315	TRUE	0.0887473	FALSE	16	34	0.0234553	FALSE	0.170588	FALSE	21	35	0.128656	FALSE	0.359008	FALSE	YP_001876435.1	Gammacoronavirus	beluga whale	FALSE	FALSE	YP_009724389.1	42.188	64	37	0	1	64	6435	6498	7.15e-14	55.5
8327	Other mammals	Beluga whale CoV SW1	spike	1472	968	3	1.15385	68	25.2788	4.17306e-15	TRUE	1.45575e-07	TRUE	3	46	3.46288e-10	TRUE	3.82804e-05	TRUE	3	47	2.1174e-10	TRUE	3.7151e-05	TRUE	YP_001876437.1	Gammacoronavirus	beluga whale	FALSE	FALSE	YP_009724390.1	43.333	60	33	1	5	64	815	873	6.34e-13	52.8
9358	Other mammals	BetaCoV Erinaceus/VMC/DEU/2012	nucleocapsid	424	176	13	5	18	6.69145	0.709759	FALSE	0.91223	FALSE	n.a.	n.a.	FALSE	FALSE	FALSE	FALSE	8	12	0.655669	FALSE	0.919839	FALSE	YP_009513018.1	Betacoronavirus	hedgehog	FALSE	FALSE	n.a.	n.a.	n.a.	n.a.	n.a.	n.a.	n.a.	n.a.	n.a.	n.a.	n.a.
9123	Other mammals	BetaCoV Erinaceus/VMC/DEU/2012	polyprotein 1ab	7150	6028	19	7.30769	25	9.29368	0.710413	FALSE	0.838901	FALSE	14	18	0.760368	FALSE	0.916494	FALSE	16	20	0.782436	FALSE	0.877601	FALSE	YP_009513008.1	Betacoronavirus	hedgehog	FALSE	FALSE	YP_009724389.1	70.492	61	18	0	2	62	5983	6043	1.79e-29	99.8
3681	Other mammals	BetaCoV Erinaceus/VMC/DEU/2012	polyprotein 1ab	7150	6512	10	3.84615	18	6.69145	0.343831	FALSE	0.786242	FALSE	9	11	0.899622	FALSE	0.872619	FALSE	7	15	0.213646	FALSE	0.715839	FALSE	YP_009513008.1	Betacoronavirus	hedgehog	FALSE	FALSE	YP_009724389.1	50.794	63	31	0	1	63	6469	6531	1.87e-19	71.2
3772	Other mammals	BetaCoV Erinaceus/VMC/DEU/2012	spike	1330	528	21	8.07692	36	13.3829	0.144306	FALSE	0.452294	FALSE	14	23	0.295911	FALSE	0.643011	FALSE	14	25	0.177699	FALSE	0.531421	FALSE	YP_009513010.1	Betacoronavirus	hedgehog	FALSE	FALSE	n.a.	n.a.	n.a.	n.a.	n.a.	n.a.	n.a.	n.a.	n.a.	n.a.	n.a.
8321	Other mammals	BetaCoV Erinaceus/VMC/DEU/2012	spike	1330	836	3	1.15385	91	33.829	1.05318e-21	TRUE	2.5043e-13	TRUE	3	64	1.72929e-15	TRUE	1.05587e-09	TRUE	2	65	2.51421e-16	TRUE	6.74639e-10	TRUE	YP_009513010.1	Betacoronavirus	hedgehog	FALSE	FALSE	YP_009724390.1	59.259	27	11	0	32	58	815	841	2.66e-08	39.7
2865	Other mammals	BetaCoV Erinaceus/VMC/DEU/2012	spike	1330	1188	9	3.46154	27	10.0372	0.0110327	TRUE	0.298522	FALSE	9	18	0.198004	FALSE	0.643011	FALSE	6	20	0.0175183	FALSE	0.359008	FALSE	YP_009513010.1	Betacoronavirus	hedgehog	FALSE	FALSE	YP_009724390.1	37.778	45	28	0	20	64	1147	1191	3.37e-08	39.3
7841	Other mammals	BetaCoV HKU24	nucleocapsid	443	220	67	25.7692	88	32.7138	0.2146	FALSE	0.261998	FALSE	50	62	0.396008	FALSE	0.455983	FALSE	49	62	0.341957	FALSE	0.413465	FALSE	YP_009113031.1	Betacoronavirus	rat	FALSE	FALSE	YP_009724397.2	50	34	13	1	31	64	246	275	5.27e-05	30.4
7513	Other mammals	BetaCoV HKU24	nucleocapsid	443	264	34	13.0769	32	11.8959	0.919029	FALSE	0.664529	FALSE	28	24	0.835835	FALSE	0.643011	FALSE	23	23	1	FALSE	0.828598	FALSE	YP_009113031.1	Betacoronavirus	rat	FALSE	FALSE	YP_009724397.2	45.455	66	33	1	2	64	257	322	2.03e-15	59.7
10329	Other mammals	BetaCoV HKU24	nucleocapsid	443	379	16	6.15385	17	6.3197	0.996896	FALSE	0.94323	FALSE	12	17	0.626174	FALSE	0.872619	FALSE	13	14	0.98027	FALSE	0.954088	FALSE	YP_009113031.1	Betacoronavirus	rat	FALSE	FALSE	n.a.	n.a.	n.a.	n.a.	n.a.	n.a.	n.a.	n.a.	n.a.	n.a.	n.a.
6483	Other mammals	BetaCoV HKU24	polyprotein 1ab	7141	0	33	12.6923	34	12.6394	0.999833	FALSE	0.813081	FALSE	25	21	0.819621	FALSE	0.765601	FALSE	24	17	0.512011	FALSE	0.593078	FALSE	YP_009113022.1	Betacoronavirus	rat	FALSE	FALSE	n.a.	n.a.	n.a.	n.a.	n.a.	n.a.	n.a.	n.a.	n.a.	n.a.	n.a.
5089	Other mammals	BetaCoV HKU24	polyprotein 1ab	7141	44	23	8.84615	34	12.6394	0.371812	FALSE	0.606424	FALSE	18	21	0.878846	FALSE	0.821832	FALSE	17	18	0.984396	FALSE	0.654993	FALSE	YP_009113022.1	Betacoronavirus	rat	FALSE	FALSE	n.a.	n.a.	n.a.	n.a.	n.a.	n.a.	n.a.	n.a.	n.a.	n.a.	n.a.
8698	Other mammals	BetaCoV HKU24	polyprotein 1ab	7141	1320	14	5.38462	17	6.3197	0.900526	FALSE	0.934713	FALSE	n.a.	n.a.	FALSE	FALSE	FALSE	FALSE	8	12	0.655669	FALSE	0.919839	FALSE	YP_009113022.1	Betacoronavirus	rat	FALSE	FALSE	YP_009725295.1	41.379	58	34	0	7	64	1034	1091	6.27e-12	49.7
509	Other mammals	BetaCoV HKU24	spike	1358	616	130	50	119	44.2379	0.414388	FALSE	0.0707803	FALSE	92	77	0.290327	FALSE	0.0710799	FALSE	95	80	0.305338	FALSE	0.0490091	FALSE	YP_009113025.1	Betacoronavirus	rat	FALSE	FALSE	n.a.	n.a.	n.a.	n.a.	n.a.	n.a.	n.a.	n.a.	n.a.	n.a.	n.a.
9564	Other mammals	BetaCoV HKU24	spike	1358	748	33	12.6923	32	11.8959	0.961844	FALSE	0.561365	FALSE	21	28	0.561419	FALSE	0.765601	FALSE	24	23	0.987942	FALSE	0.654993	FALSE	YP_009113025.1	Betacoronavirus	rat	FALSE	FALSE	n.a.	n.a.	n.a.	n.a.	n.a.	n.a.	n.a.	n.a.	n.a.	n.a.	n.a.
3330	Other mammals	BetaCoV HKU24	spike	1358	880	5	1.92308	116	43.1227	2.3805e-28	TRUE	6.00512e-21	TRUE	5	77	2.03402e-18	TRUE	2.48284e-13	TRUE	4	87	2.63387e-22	TRUE	7.02562e-17	TRUE	YP_009113025.1	Betacoronavirus	rat	FALSE	FALSE	YP_009724390.1	53.659	41	19	0	24	64	813	853	7.94e-12	49.7
5294	Other mammals	BetaCoV HKU24	spike	1358	1188	10	3.84615	172	63.9405	1.145e-46	TRUE	2.39443e-45	TRUE	7	123	1.38841e-35	TRUE	3.94198e-35	TRUE	4	123	5.34955e-37	TRUE	2.57708e-35	TRUE	YP_009113025.1	Betacoronavirus	rat	FALSE	FALSE	YP_009724390.1	41.667	60	35	0	2	61	1102	1161	3.22e-12	50.8
6018	Other mammals	BetaCoV HKU24	spike	1358	1232	9	3.46154	140	52.0446	3.22416e-34	TRUE	3.65138e-29	TRUE	7	103	9.76582e-27	TRUE	1.16169e-23	TRUE	5	103	1.19876e-27	TRUE	1.4209e-23	TRUE	YP_009113025.1	Betacoronavirus	rat	FALSE	FALSE	YP_009724390.1	49.231	65	30	2	1	64	1145	1207	3.63e-18	67.4
7042	Other mammals	Bovine CoV	nucleocapsid	448	0	13	5	24	8.92193	0.209487	FALSE	0.635026	FALSE	10	16	0.474616	FALSE	0.705475	FALSE	9	20	0.104602	FALSE	0.531421	FALSE	NP_150083.1	Betacoronavirus	cow	FALSE	FALSE	n.a.	n.a.	n.a.	n.a.	n.a.	n.a.	n.a.	n.a.	n.a.	n.a.	n.a.
7754	Other mammals	Bovine CoV	nucleocapsid	448	220	112	43.0769	142	52.7881	0.0822793	FALSE	0.0755066	FALSE	86	97	0.51623	FALSE	0.516958	FALSE	85	96	0.529803	FALSE	0.413465	FALSE	NP_150083.1	Betacoronavirus	cow	FALSE	FALSE	n.a.	n.a.	n.a.	n.a.	n.a.	n.a.	n.a.	n.a.	n.a.	n.a.	n.a.
12658	Other mammals	Bovine CoV	nucleocapsid	448	352	20	7.69231	21	7.80669	0.998791	FALSE	0.929502	FALSE	15	15	1	FALSE	0.916494	FALSE	16	15	0.9826	FALSE	0.954088	FALSE	NP_150083.1	Betacoronavirus	cow	FALSE	FALSE	n.a.	n.a.	n.a.	n.a.	n.a.	n.a.	n.a.	n.a.	n.a.	n.a.	n.a.
3642	Other mammals	Bovine CoV	nucleocapsid	448	384	58	22.3077	58	21.5613	0.97872	FALSE	0.22661	FALSE	41	40	0.992104	FALSE	0.293017	FALSE	43	36	0.676391	FALSE	0.220662	FALSE	NP_150083.1	Betacoronavirus	cow	FALSE	FALSE	n.a.	n.a.	n.a.	n.a.	n.a.	n.a.	n.a.	n.a.	n.a.	n.a.	n.a.
9133	Other mammals	Bovine CoV	spike	1363	704	32	12.3077	52	19.3309	0.087069	FALSE	0.254351	FALSE	24	38	0.149119	FALSE	0.343298	FALSE	24	38	0.151542	FALSE	0.359008	FALSE	NP_150077.1	Betacoronavirus	cow	FALSE	FALSE	YP_009724390.1	27.778	72	42	2	1	64	613	682	2.76e-06	33.9
1618	Other mammals	Bovine CoV	spike	1363	748	136	52.3077	149	55.3903	0.77663	FALSE	0.197754	FALSE	96	104	0.702738	FALSE	0.343298	FALSE	97	103	0.827868	FALSE	0.151341	FALSE	NP_150077.1	Betacoronavirus	cow	FALSE	FALSE	n.a.	n.a.	n.a.	n.a.	n.a.	n.a.	n.a.	n.a.	n.a.	n.a.	n.a.
10515	Other mammals	Bovine CoV	spike	1363	880	8	3.07692	79	29.368	3.61839e-15	TRUE	7.48841e-09	TRUE	6	53	2.02951e-10	TRUE	5.16648e-06	TRUE	6	58	9.53004e-12	TRUE	6.16676e-07	TRUE	NP_150077.1	Betacoronavirus	cow	FALSE	FALSE	YP_009724390.1	52.174	46	18	1	15	60	801	842	7.94e-11	46.6
12462	Other mammals	Bovine CoV	spike	1363	1188	4	1.53846	72	26.7658	1.40807e-15	TRUE	3.32398e-08	TRUE	3	54	1.83399e-12	TRUE	5.78565e-07	TRUE	2	54	5.17329e-13	TRUE	6.16676e-07	TRUE	NP_150077.1	Betacoronavirus	cow	FALSE	FALSE	YP_009724390.1	34.921	63	41	0	2	64	1095	1157	1.89e-08	40
5978	Other mammals	Bovine CoV	spike	1363	1232	11	4.23077	129	47.9554	6.2523e-29	TRUE	1.38202e-23	TRUE	8	97	1.06831e-23	TRUE	2.74675e-20	TRUE	7	93	1.75663e-22	TRUE	4.09333e-18	TRUE	NP_150077.1	Betacoronavirus	cow	FALSE	FALSE	YP_009724390.1	46.667	60	31	1	6	64	1143	1202	1.2e-12	52
6538	Other mammals	Camel alphaCoV	nucleocapsid	382	0	17	6.53846	18	6.69145	0.997499	FALSE	0.883178	FALSE	13	14	0.980205	FALSE	0.952135	FALSE	14	11	0.824808	FALSE	0.828598	FALSE	YP_009194643.1	Alphacoronavirus	camel	FALSE	FALSE	n.a.	n.a.	n.a.	n.a.	n.a.	n.a.	n.a.	n.a.	n.a.	n.a.	n.a.
8397	Other mammals	Camel alphaCoV	nucleocapsid	382	44	163	62.6923	166	61.71	0.973238	FALSE	0.00104891	TRUE	113	120	0.748742	FALSE	0.0710799	FALSE	119	113	0.820709	FALSE	0.00892283	FALSE	YP_009194643.1	Alphacoronavirus	camel	FALSE	FALSE	YP_009724397.2	39.683	63	38	0	2	64	76	138	1.2e-12	52
6034	Other mammals	Camel alphaCoV	nucleocapsid	382	132	37	14.2308	35	13.0112	0.919774	FALSE	0.420703	FALSE	25	25	1	FALSE	0.57971	FALSE	24	28	0.836868	FALSE	0.828598	FALSE	YP_009194643.1	Alphacoronavirus	camel	FALSE	FALSE	n.a.	n.a.	n.a.	n.a.	n.a.	n.a.	n.a.	n.a.	n.a.	n.a.	n.a.
1506	Other mammals	Camel alphaCoV	nucleocapsid	382	176	41	15.7692	43	15.9851	0.997696	FALSE	0.563109	FALSE	28	28	1	FALSE	0.705475	FALSE	28	24	0.836868	FALSE	0.593078	FALSE	YP_009194643.1	Alphacoronavirus	camel	FALSE	FALSE	n.a.	n.a.	n.a.	n.a.	n.a.	n.a.	n.a.	n.a.	n.a.	n.a.	n.a.
11722	Other mammals	Camel alphaCoV	nucleocapsid	382	318	42	16.1538	35	13.0112	0.591579	FALSE	0.275831	FALSE	29	22	0.572255	FALSE	0.455983	FALSE	29	25	0.841526	FALSE	0.413465	FALSE	YP_009194643.1	Alphacoronavirus	camel	FALSE	FALSE	n.a.	n.a.	n.a.	n.a.	n.a.	n.a.	n.a.	n.a.	n.a.	n.a.	n.a.
2293	Other mammals	Camel alphaCoV	polyprotein 1ab	6763	616	42	16.1538	41	15.2416	0.959269	FALSE	0.749123	FALSE	34	28	0.705017	FALSE	0.705475	FALSE	33	26	0.611949	FALSE	0.654993	FALSE	YP_009194637.1	Alphacoronavirus	camel	FALSE	FALSE	n.a.	n.a.	n.a.	n.a.	n.a.	n.a.	n.a.	n.a.	n.a.	n.a.	n.a.
2580	Other mammals	Camel alphaCoV	polyprotein 1ab	6763	3608	14	5.38462	13	4.83271	0.95928	FALSE	0.953973	FALSE	n.a.	n.a.	FALSE	FALSE	FALSE	FALSE	n.a.	n.a.	FALSE	FALSE	FALSE	FALSE	YP_009194637.1	Alphacoronavirus	camel	FALSE	FALSE	YP_009725295.1	38.095	63	39	0	2	64	3918	3980	3.04e-13	53.5
3458	Other mammals	Camel alphaCoV	polyprotein 1ab	6763	4312	23	8.84615	21	7.80669	0.910588	FALSE	0.822778	FALSE	17	17	1	FALSE	0.765601	FALSE	19	16	0.868021	FALSE	0.828598	FALSE	YP_009194637.1	Alphacoronavirus	camel	FALSE	FALSE	YP_009724389.1	49.206	63	31	1	2	64	4639	4700	3.32e-19	70.5
1667	Other mammals	Camel alphaCoV	polyprotein 1ab	6763	4444	12	4.61538	15	5.57621	0.881615	FALSE	0.883178	FALSE	12	9	0.796658	FALSE	0.705475	FALSE	10	14	0.700697	FALSE	0.877601	FALSE	YP_009194637.1	Alphacoronavirus	camel	FALSE	FALSE	YP_009724389.1	64.062	64	23	0	1	64	4769	4832	6.48e-26	89.7
4757	Other mammals	Camel alphaCoV	spike	1169	440	220	84.6154	223	82.8996	0.866804	FALSE	0.0104958	FALSE	154	154	1	FALSE	0.00725035	FALSE	158	161	0.918021	FALSE	0.0164291	FALSE	YP_009194639.1	Alphacoronavirus	camel	FALSE	FALSE	n.a.	n.a.	n.a.	n.a.	n.a.	n.a.	n.a.	n.a.	n.a.	n.a.	n.a.
9966	Other mammals	Camel alphaCoV	spike	1169	660	13	5	93	34.5725	2.13864e-16	TRUE	5.02948e-11	TRUE	10	66	4.91625e-12	TRUE	2.87235e-08	TRUE	9	68	5.06905e-13	TRUE	9.45631e-09	TRUE	YP_009194639.1	Alphacoronavirus	camel	FALSE	FALSE	YP_009724390.1	37.097	62	34	2	3	64	797	853	4.91e-09	41.6
9920	Other mammals	CoV AcCoV-JC34	nucleocapsid	389	176	15	5.76923	21	7.80669	0.648759	FALSE	0.83764	FALSE	13	19	0.539889	FALSE	0.765601	FALSE	13	19	0.54122	FALSE	0.774195	FALSE	YP_009380526.1	Alphacoronavirus	mouse	FALSE	FALSE	n.a.	n.a.	n.a.	n.a.	n.a.	n.a.	n.a.	n.a.	n.a.	n.a.	n.a.
5274	Other mammals	CoV AcCoV-JC34	polyprotein 1a	3974	2112	15	5.76923	16	5.94796	0.99618	FALSE	0.878935	FALSE	11	11	1	FALSE	0.872619	FALSE	11	13	0.914919	FALSE	0.954088	FALSE	YP_009380519.1	Alphacoronavirus	mouse	FALSE	FALSE	n.a.	n.a.	n.a.	n.a.	n.a.	n.a.	n.a.	n.a.	n.a.	n.a.	n.a.
12824	Other mammals	CoV AcCoV-JC34	polyprotein 1ab partial	2671	748	25	9.61538	24	8.92193	0.962884	FALSE	0.57735	FALSE	20	16	0.781559	FALSE	0.516958	FALSE	19	20	0.985823	FALSE	0.471211	FALSE	YP_009380520.1	Alphacoronavirus	mouse	FALSE	FALSE	YP_009724389.1	66.667	63	21	0	2	64	5168	5230	1.5e-28	97.1
203	Other mammals	CoV AcCoV-JC34	spike	1126	660	1	0.384615	45	16.7286	2.19104e-10	TRUE	0.000720107	TRUE	1	31	2.03052e-07	TRUE	0.00725035	FALSE	1	35	2.00292e-08	TRUE	0.00231427	TRUE	YP_009380521.1	Alphacoronavirus	mouse	FALSE	FALSE	YP_009724390.1	41.791	67	35	2	1	63	799	865	4.81e-15	58.5
9012	Other mammals	Feline infectious peritonitis virus	nucleocapsid	377	176	28	10.7692	33	12.2677	0.864595	FALSE	0.770062	FALSE	18	26	0.437512	FALSE	0.705475	FALSE	22	26	0.826448	FALSE	0.774195	FALSE	YP_004070199.1	Alphacoronavirus	cat	FALSE	FALSE	n.a.	n.a.	n.a.	n.a.	n.a.	n.a.	n.a.	n.a.	n.a.	n.a.	n.a.
8177	Other mammals	Feline infectious peritonitis virus	nucleocapsid	377	308	24	9.23077	22	8.17844	0.911919	FALSE	0.638567	FALSE	17	14	0.853343	FALSE	0.765601	FALSE	20	14	0.559263	FALSE	0.654993	FALSE	YP_004070199.1	Alphacoronavirus	cat	FALSE	FALSE	n.a.	n.a.	n.a.	n.a.	n.a.	n.a.	n.a.	n.a.	n.a.	n.a.	n.a.
5219	Other mammals	Feline infectious peritonitis virus	nucleocapsid	377	313	17	6.53846	14	5.20446	0.807961	FALSE	0.877531	FALSE	14	9	0.559942	FALSE	0.821832	FALSE	16	10	0.475747	FALSE	0.828598	FALSE	YP_004070199.1	Alphacoronavirus	cat	FALSE	FALSE	n.a.	n.a.	n.a.	n.a.	n.a.	n.a.	n.a.	n.a.	n.a.	n.a.	n.a.
5032	Other mammals	Feline infectious peritonitis virus	polyprotein 1ab	6709	660	57	21.9231	62	23.0483	0.953126	FALSE	0.489541	FALSE	37	39	0.967333	FALSE	0.57971	FALSE	44	45	0.992702	FALSE	0.471211	FALSE	YP_004070193.2	Alphacoronavirus	cat	FALSE	FALSE	n.a.	n.a.	n.a.	n.a.	n.a.	n.a.	n.a.	n.a.	n.a.	n.a.	n.a.
1239	Other mammals	Feline infectious peritonitis virus	polyprotein 1ab	6709	792	14	5.38462	20	7.43494	0.629974	FALSE	0.836028	FALSE	11	15	0.718046	FALSE	0.872619	FALSE	10	14	0.700697	FALSE	0.877601	FALSE	YP_004070193.2	Alphacoronavirus	cat	FALSE	FALSE	n.a.	n.a.	n.a.	n.a.	n.a.	n.a.	n.a.	n.a.	n.a.	n.a.	n.a.
11229	Other mammals	Feline infectious peritonitis virus	polyprotein 1ab	6709	836	22	8.46154	15	5.57621	0.429124	FALSE	0.734145	FALSE	15	11	0.718046	FALSE	0.916494	FALSE	18	10	0.291343	FALSE	0.593078	FALSE	YP_004070193.2	Alphacoronavirus	cat	FALSE	FALSE	n.a.	n.a.	n.a.	n.a.	n.a.	n.a.	n.a.	n.a.	n.a.	n.a.	n.a.
742	Other mammals	Feline infectious peritonitis virus	polyprotein 1ab	6709	1056	34	13.0769	32	11.8959	0.919029	FALSE	0.462258	FALSE	27	25	0.956159	FALSE	0.516958	FALSE	29	27	0.959014	FALSE	0.471211	FALSE	YP_004070193.2	Alphacoronavirus	cat	FALSE	FALSE	n.a.	n.a.	n.a.	n.a.	n.a.	n.a.	n.a.	n.a.	n.a.	n.a.	n.a.
5028	Other mammals	Feline infectious peritonitis virus	polyprotein 1ab	6709	3608	15	5.76923	15	5.57621	0.995406	FALSE	0.838901	FALSE	11	9	0.899622	FALSE	0.765601	FALSE	11	9	0.899852	FALSE	0.774195	FALSE	YP_004070193.2	Alphacoronavirus	cat	FALSE	FALSE	YP_009724389.1	50.794	63	31	0	2	64	3970	4032	8.31e-21	75.1
115	Other mammals	Feline infectious peritonitis virus	polyprotein 1ab	6709	4796	21	8.07692	25	9.29368	0.884026	FALSE	0.644206	FALSE	16	17	0.983485	FALSE	0.57971	FALSE	16	21	0.687929	FALSE	0.531421	FALSE	YP_004070193.2	Alphacoronavirus	cat	FALSE	FALSE	YP_009724389.1	67.188	64	21	0	1	64	5169	5232	2.03e-28	96.7
10044	Other mammals	Feline infectious peritonitis virus	spike	1452	924	3	1.15385	45	16.7286	3.62257e-09	TRUE	0.00139442	TRUE	2	31	8.27227e-07	TRUE	0.0100281	FALSE	1	34	3.64871e-08	TRUE	0.00329564	TRUE	YP_004070194.1	Alphacoronavirus	cat	FALSE	FALSE	YP_009724390.1	44.444	36	16	2	28	63	809	840	0.000379	28.1
6472	Other mammals	Ferret CoV	nucleocapsid	375	0	13	5	19	7.0632	0.609487	FALSE	0.867966	FALSE	11	14	0.82432	FALSE	0.916494	FALSE	8	12	0.655669	FALSE	0.877601	FALSE	YP_009256201.1	Alphacoronavirus	ferret	FALSE	FALSE	n.a.	n.a.	n.a.	n.a.	n.a.	n.a.	n.a.	n.a.	n.a.	n.a.	n.a.
3360	Other mammals	Ferret CoV	nucleocapsid	375	44	39	15	25	9.29368	0.132114	FALSE	0.20657	FALSE	26	14	0.132542	FALSE	0.206555	FALSE	27	20	0.551888	FALSE	0.593078	FALSE	YP_009256201.1	Alphacoronavirus	ferret	FALSE	FALSE	YP_009724397.2	45.833	48	24	2	14	59	72	119	3.34e-09	42
8956	Other mammals	Ferret CoV	nucleocapsid	375	220	15	5.76923	19	7.0632	0.831902	FALSE	0.801523	FALSE	n.a.	n.a.	FALSE	FALSE	FALSE	FALSE	9	11	0.899852	FALSE	0.828598	FALSE	YP_009256201.1	Alphacoronavirus	ferret	FALSE	FALSE	YP_009724397.2	40	45	24	1	23	64	270	314	4.31e-09	42
10582	Other mammals	Ferret CoV	nucleocapsid	375	308	16	6.15385	20	7.43494	0.842765	FALSE	0.945029	FALSE	12	13	0.978762	FALSE	0.916494	FALSE	12	15	0.835819	FALSE	0.919839	FALSE	YP_009256201.1	Alphacoronavirus	ferret	FALSE	FALSE	n.a.	n.a.	n.a.	n.a.	n.a.	n.a.	n.a.	n.a.	n.a.	n.a.	n.a.
8926	Other mammals	Ferret CoV	polyprotein 1ab	6622	836	48	18.4615	37	13.7546	0.337574	FALSE	0.305332	FALSE	29	27	0.958711	FALSE	0.643011	FALSE	33	29	0.857244	FALSE	0.654993	FALSE	YP_009256195.1	Alphacoronavirus	ferret	FALSE	FALSE	n.a.	n.a.	n.a.	n.a.	n.a.	n.a.	n.a.	n.a.	n.a.	n.a.	n.a.
9246	Other mammals	Ferret CoV	polyprotein 1ab	6622	1144	15	5.76923	12	4.46097	0.791678	FALSE	0.837279	FALSE	11	9	0.899622	FALSE	0.916494	FALSE	11	11	1	FALSE	0.919839	FALSE	YP_009256195.1	Alphacoronavirus	ferret	FALSE	FALSE	n.a.	n.a.	n.a.	n.a.	n.a.	n.a.	n.a.	n.a.	n.a.	n.a.	n.a.
7842	Other mammals	Lucheng Rn rat CoV	nucleocapsid	391	176	14	5.38462	16	5.94796	0.961542	FALSE	0.949287	FALSE	11	13	0.91468	FALSE	0.952135	FALSE	12	13	0.978827	FALSE	0.919839	FALSE	YP_009336487.1	Alphacoronavirus	rat	FALSE	FALSE	n.a.	n.a.	n.a.	n.a.	n.a.	n.a.	n.a.	n.a.	n.a.	n.a.	n.a.
11697	Other mammals	Lucheng Rn rat CoV	spike	1134	660	1	0.384615	44	16.3569	3.88638e-10	TRUE	0.000995061	TRUE	1	31	2.03052e-07	TRUE	0.00725035	FALSE	1	33	6.62329e-08	TRUE	0.00464291	TRUE	YP_009336484.1	Alphacoronavirus	rat	FALSE	FALSE	YP_009724390.1	45.455	66	32	2	2	63	793	858	4.98e-14	55.8
6471	Other mammals	Mink CoV strain WD1127	nucleocapsid	376	0	25	9.61538	30	11.1524	0.845659	FALSE	0.870421	FALSE	19	21	0.945412	FALSE	0.821832	FALSE	15	23	0.392535	FALSE	0.715839	FALSE	YP_009019186.1	Alphacoronavirus	mink	FALSE	FALSE	n.a.	n.a.	n.a.	n.a.	n.a.	n.a.	n.a.	n.a.	n.a.	n.a.	n.a.
3482	Other mammals	Mink CoV strain WD1127	nucleocapsid	376	44	47	18.0769	45	16.7286	0.919755	FALSE	0.17486	FALSE	33	32	0.99069	FALSE	0.206555	FALSE	30	31	0.990293	FALSE	0.413465	FALSE	YP_009019186.1	Alphacoronavirus	mink	FALSE	FALSE	YP_009724397.2	50	38	18	1	22	58	81	118	1.2e-08	40.4
9452	Other mammals	Mink CoV strain WD1127	nucleocapsid	376	220	15	5.76923	13	4.83271	0.890777	FALSE	0.592196	FALSE	n.a.	n.a.	FALSE	FALSE	FALSE	FALSE	n.a.	n.a.	FALSE	FALSE	FALSE	FALSE	YP_009019186.1	Alphacoronavirus	mink	FALSE	FALSE	YP_009724397.2	39.13	46	25	1	22	64	269	314	1.3e-09	43.1
6028	Other mammals	Mink CoV strain WD1127	nucleocapsid	376	308	17	6.53846	13	4.83271	0.69799	FALSE	0.593989	FALSE	12	11	0.97707	FALSE	0.643011	FALSE	12	11	0.977134	FALSE	0.774195	FALSE	YP_009019186.1	Alphacoronavirus	mink	FALSE	FALSE	n.a.	n.a.	n.a.	n.a.	n.a.	n.a.	n.a.	n.a.	n.a.	n.a.	n.a.
12766	Other mammals	Mink CoV strain WD1127	polyprotein 1ab	6682	1760	16	6.15385	13	4.83271	0.800373	FALSE	0.942424	FALSE	n.a.	n.a.	FALSE	FALSE	FALSE	FALSE	12	10	0.908042	FALSE	0.979329	FALSE	YP_009019180.1	Alphacoronavirus	mink	FALSE	FALSE	n.a.	n.a.	n.a.	n.a.	n.a.	n.a.	n.a.	n.a.	n.a.	n.a.	n.a.
11957	Other mammals	Mink CoV strain WD1127	polyprotein 1ab	6682	4400	25	9.61538	27	10.0372	0.986819	FALSE	0.937265	FALSE	23	16	0.495034	FALSE	0.57971	FALSE	21	22	0.986983	FALSE	0.919839	FALSE	YP_009019180.1	Alphacoronavirus	mink	FALSE	FALSE	YP_009724389.1	64.062	64	23	0	1	64	4797	4860	3.81e-27	93.2
7192	Other mammals	Mink CoV strain WD1127	polyprotein 1ab	6682	6512	11	4.23077	23	8.55019	0.128636	FALSE	0.586958	FALSE	7	17	0.107579	FALSE	0.57971	FALSE	9	20	0.104602	FALSE	0.531421	FALSE	YP_009019180.1	Alphacoronavirus	mink	FALSE	FALSE	YP_009724389.1	60.317	63	25	0	1	63	6929	6991	5.52e-25	87
4683	Other mammals	Mink CoV strain WD1127	spike	1438	924	21	8.07692	146	54.2751	4.32993e-29	TRUE	2.47231e-26	TRUE	18	98	2.88731e-18	TRUE	2.15013e-16	TRUE	16	103	8.68878e-21	TRUE	1.54604e-18	TRUE	YP_009019182.1	Alphacoronavirus	mink	FALSE	FALSE	YP_009724390.1	46.429	56	28	2	9	64	805	858	2.64e-09	42.4
8646	Other mammals	Murine hepatitis virus	nucleocapsid	454	264	37	14.2308	31	11.5242	0.649011	FALSE	0.51034	FALSE	32	21	0.263211	FALSE	0.293017	FALSE	26	22	0.826448	FALSE	0.593078	FALSE	NP_045302.1	Betacoronavirus	mouse	FALSE	FALSE	YP_009724397.2	49.153	59	27	1	6	61	257	315	3.52e-15	58.9
2053	Other mammals	Murine hepatitis virus	polyprotein 1a	4470	836	13	5	16	5.94796	0.891682	FALSE	0.819366	FALSE	11	12	0.97707	FALSE	0.872619	FALSE	n.a.	n.a.	FALSE	FALSE	FALSE	FALSE	NP_045298.1	Betacoronavirus	mouse	FALSE	FALSE	YP_009725295.1	37.5	56	35	0	8	63	830	885	9.21e-09	40.8
7833	Other mammals	Murine hepatitis virus	polyprotein 1a	4470	1848	15	5.76923	20	7.43494	0.743145	FALSE	0.910018	FALSE	12	17	0.626174	FALSE	0.872619	FALSE	12	12	1	FALSE	0.954088	FALSE	NP_045298.1	Betacoronavirus	mouse	FALSE	FALSE	YP_009725295.1	39.474	38	23	0	24	61	1834	1871	4.01e-05	30.8
9552	Other mammals	Murine hepatitis virus	polyprotein 1a	4470	4224	31	11.9231	24	8.92193	0.527755	FALSE	0.185705	FALSE	25	16	0.328762	FALSE	0.170588	FALSE	26	17	0.345996	FALSE	0.220662	FALSE	NP_045298.1	Betacoronavirus	mouse	FALSE	FALSE	YP_009724389.1	45.283	53	28	1	13	64	4170	4222	3.92e-12	50.4
9943	Other mammals	Murine hepatitis virus	polyprotein 1ab partial	2733	2244	19	7.30769	24	8.92193	0.794005	FALSE	0.834014	FALSE	14	23	0.295911	FALSE	0.643011	FALSE	16	18	0.93747	FALSE	0.877601	FALSE	NP_045299.1	Betacoronavirus	mouse	FALSE	FALSE	YP_009724389.1	60.714	28	11	0	36	63	6644	6671	7e-08	38.5
5125	Other mammals	Murine hepatitis virus	spike	1324	264	13	5	17	6.3197	0.806364	FALSE	0.942649	FALSE	n.a.	n.a.	FALSE	FALSE	FALSE	FALSE	n.a.	n.a.	FALSE	FALSE	FALSE	FALSE	NP_045300.1	Betacoronavirus	mouse	FALSE	FALSE	YP_009724390.1	39.683	63	36	1	2	62	273	335	2.57e-12	50.8
10357	Other mammals	Murine hepatitis virus	spike	1324	572	175	67.3077	172	63.9405	0.717409	FALSE	0.0187681	FALSE	123	114	0.615796	FALSE	0.00725035	FALSE	130	121	0.624681	FALSE	0.0121725	FALSE	NP_045300.1	Betacoronavirus	mouse	FALSE	FALSE	YP_009724390.1	28.125	64	45	1	1	64	531	593	6.44e-05	30
5443	Other mammals	Murine hepatitis virus	spike	1324	704	18	6.92308	17	6.3197	0.961797	FALSE	0.801523	FALSE	10	14	0.699965	FALSE	0.916494	FALSE	14	14	1	FALSE	0.877601	FALSE	NP_045300.1	Betacoronavirus	mouse	FALSE	FALSE	n.a.	n.a.	n.a.	n.a.	n.a.	n.a.	n.a.	n.a.	n.a.	n.a.	n.a.
9550	Other mammals	Murine hepatitis virus	spike	1324	836	4	1.53846	89	33.0855	1.91015e-20	TRUE	1.83816e-12	TRUE	4	58	5.06029e-13	TRUE	9.89493e-08	TRUE	3	60	3.88841e-14	TRUE	3.30297e-08	TRUE	NP_045300.1	Betacoronavirus	mouse	FALSE	FALSE	YP_009724390.1	55.882	34	15	0	27	60	809	842	9.06e-10	43.9
12463	Other mammals	Murine hepatitis virus	spike	1324	1144	13	5	142	52.7881	2.2394e-32	TRUE	3.37867e-28	TRUE	9	105	3.19135e-26	TRUE	1.16169e-23	TRUE	9	104	2.35351e-25	TRUE	3.95925e-22	TRUE	NP_045300.1	Betacoronavirus	mouse	FALSE	FALSE	YP_009724390.1	33.333	63	42	0	2	64	1095	1157	7.4e-08	38.5
6007	Other mammals	Murine hepatitis virus	spike	1324	1188	9	3.46154	139	51.6729	7.64365e-34	TRUE	9.88325e-29	TRUE	6	102	5.16893e-27	TRUE	1.16169e-23	TRUE	4	100	3.62033e-27	TRUE	1.32435e-22	TRUE	NP_045300.1	Betacoronavirus	mouse	FALSE	FALSE	YP_009724390.1	45	60	30	2	6	64	1143	1200	1.16e-12	52
8644	Other mammals	Murine hepatitis virus strain JHM	nucleocapsid	455	264	44	16.9231	42	15.6134	0.920085	FALSE	0.362278	FALSE	37	28	0.468777	FALSE	0.247371	FALSE	30	30	1	FALSE	0.531421	FALSE	YP_209238.1	Betacoronavirus	mouse	FALSE	FALSE	YP_009724397.2	50.847	59	26	1	6	61	257	315	1.74e-15	59.7
12250	Other mammals	Murine hepatitis virus strain JHM	polyprotein 1ab	7180	6908	11	4.23077	22	8.17844	0.171819	FALSE	0.638882	FALSE	7	15	0.212765	FALSE	0.705475	FALSE	8	15	0.321917	FALSE	0.774195	FALSE	YP_209229.2	Betacoronavirus	mouse	FALSE	FALSE	YP_009724389.1	80.952	63	12	0	2	64	6827	6889	1.22e-33	111
9995	Other mammals	Murine hepatitis virus strain JHM	spike	1376	880	1	0.384615	68	25.2788	2.05846e-16	TRUE	5.23252e-08	TRUE	1	46	1.84393e-11	TRUE	1.43932e-05	TRUE	0	47	2.30252e-12	TRUE	8.68502e-06	TRUE	YP_209233.1	Betacoronavirus	mouse	FALSE	FALSE	YP_009724390.1	58.621	29	12	0	35	63	809	837	7.7e-08	38.1
12804	Other mammals	Murine hepatitis virus strain JHM	spike	1376	1232	4	1.53846	84	31.2268	5.66586e-19	TRUE	4.17116e-11	TRUE	3	63	3.54681e-15	TRUE	2.09456e-09	TRUE	2	68	2.85449e-17	TRUE	8.23649e-11	TRUE	YP_209233.1	Betacoronavirus	mouse	FALSE	FALSE	YP_009724390.1	39.344	61	29	3	9	63	1133	1191	9.33e-10	43.5
7708	Other mammals	Murine hepatitis virus strain JHM & Rat CoV Parker & Murine hepatitis virus	nucleocapsid	454&455	220	101	38.8462	121	44.9814	0.35998	FALSE	0.349246	FALSE	78	85	0.762619	FALSE	0.643011	FALSE	79	84	0.874796	FALSE	0.220662	FALSE	NP_045302.1&YP_209238.1&YP_003029852.1	Betacoronavirus	mouse&rat	FALSE	FALSE	n.a.	n.a.	n.a.	n.a.	n.a.	n.a.	n.a.	n.a.	n.a.	n.a.	n.a.
10683	Other mammals	Porcine CoV HKU15	nucleocapsid	342	88	19	7.30769	16	5.94796	0.820519	FALSE	0.699248	FALSE	11	12	0.97707	FALSE	0.872619	FALSE	15	12	0.835819	FALSE	0.774195	FALSE	YP_009513025.1	Deltacoronavirus	pig	FALSE	FALSE	YP_009724397.2	31.915	47	30	1	7	53	130	174	0.000304	28.1
1244	Other mammals	Porcine CoV HKU15	nucleocapsid	342	278	26	10	26	9.66543	0.991686	FALSE	0.734145	FALSE	20	19	0.985753	FALSE	0.872619	FALSE	19	20	0.985823	FALSE	0.828598	FALSE	YP_009513025.1	Deltacoronavirus	pig	FALSE	FALSE	n.a.	n.a.	n.a.	n.a.	n.a.	n.a.	n.a.	n.a.	n.a.	n.a.	n.a.
10543	Other mammals	Porcine CoV HKU15	polyprotein 1ab	6267	616	19	7.30769	25	9.29368	0.710413	FALSE	0.83764	FALSE	14	14	1	FALSE	0.916494	FALSE	14	15	0.981515	FALSE	0.828598	FALSE	YP_009513020.1	Deltacoronavirus	pig	FALSE	FALSE	n.a.	n.a.	n.a.	n.a.	n.a.	n.a.	n.a.	n.a.	n.a.	n.a.	n.a.
1307	Other mammals	Porcine CoV HKU15	polyprotein 1ab	6267	704	11	4.23077	18	6.69145	0.461861	FALSE	0.832783	FALSE	8	14	0.418739	FALSE	0.821832	FALSE	n.a.	n.a.	FALSE	FALSE	FALSE	FALSE	YP_009513020.1	Deltacoronavirus	pig	FALSE	FALSE	n.a.	n.a.	n.a.	n.a.	n.a.	n.a.	n.a.	n.a.	n.a.	n.a.	n.a.
8970	Other mammals	Porcine CoV HKU15	polyprotein 1ab	6267	4708	16	6.15385	19	7.0632	0.915326	FALSE	0.702708	FALSE	11	12	0.97707	FALSE	0.821832	FALSE	14	9	0.560853	FALSE	0.715839	FALSE	YP_009513020.1	Deltacoronavirus	pig	FALSE	FALSE	YP_009724389.1	50.794	63	31	0	1	63	5485	5547	4.58e-21	75.9
2908	Other mammals	Porcine CoV HKU15	spike	1159	660	14	5.38462	115	42.7509	1.82245e-22	TRUE	2.77888e-17	TRUE	12	80	2.63896e-15	TRUE	6.17938e-12	TRUE	11	82	2.76698e-16	TRUE	1.95115e-12	TRUE	YP_009513021.1	Deltacoronavirus	pig	FALSE	FALSE	YP_009724390.1	48.387	62	29	2	1	60	802	862	1.9e-13	54.3
7494	Other mammals	Porcine epidemic diarrhea virus	nucleocapsid	441	44	18	6.92308	32	11.8959	0.148067	FALSE	0.496679	FALSE	12	22	0.197663	FALSE	0.57971	FALSE	12	25	0.0797617	FALSE	0.413465	FALSE	NP_598314.1	Alphacoronavirus	pig	FALSE	FALSE	YP_009724397.2	46.032	63	31	3	3	63	81	142	6.67e-13	52.4
2122	Other mammals	Porcine epidemic diarrhea virus	nucleocapsid	441	132	30	11.5385	43	15.9851	0.333259	FALSE	0.515806	FALSE	23	30	0.582434	FALSE	0.765601	FALSE	17	27	0.276846	FALSE	0.531421	FALSE	NP_598314.1	Alphacoronavirus	pig	FALSE	FALSE	n.a.	n.a.	n.a.	n.a.	n.a.	n.a.	n.a.	n.a.	n.a.	n.a.	n.a.
7730	Other mammals	Porcine epidemic diarrhea virus	nucleocapsid	441	176	18	6.92308	22	8.17844	0.86153	FALSE	0.938564	FALSE	14	16	0.929955	FALSE	0.952135	FALSE	14	16	0.930207	FALSE	0.919839	FALSE	NP_598314.1	Alphacoronavirus	pig	FALSE	FALSE	n.a.	n.a.	n.a.	n.a.	n.a.	n.a.	n.a.	n.a.	n.a.	n.a.	n.a.
1619	Other mammals	Porcine epidemic diarrhea virus	nucleocapsid	441	220	19	7.30769	25	9.29368	0.710413	FALSE	0.884855	FALSE	13	16	0.84491	FALSE	0.916494	FALSE	10	17	0.376657	FALSE	0.774195	FALSE	NP_598314.1	Alphacoronavirus	pig	FALSE	FALSE	n.a.	n.a.	n.a.	n.a.	n.a.	n.a.	n.a.	n.a.	n.a.	n.a.	n.a.
11738	Other mammals	Porcine epidemic diarrhea virus	polyprotein 1ab	6781	836	35	13.4615	44	16.3569	0.646472	FALSE	0.77918	FALSE	26	28	0.957483	FALSE	0.765601	FALSE	28	30	0.96016	FALSE	0.828598	FALSE	NP_598309.2	Alphacoronavirus	pig	FALSE	FALSE	n.a.	n.a.	n.a.	n.a.	n.a.	n.a.	n.a.	n.a.	n.a.	n.a.	n.a.
1043	Other mammals	Porcine epidemic diarrhea virus	polyprotein 1ab	6781	1496	16	6.15385	14	5.20446	0.894597	FALSE	0.877531	FALSE	n.a.	n.a.	FALSE	FALSE	FALSE	FALSE	12	12	1	FALSE	0.954088	FALSE	NP_598309.2	Alphacoronavirus	pig	FALSE	FALSE	n.a.	n.a.	n.a.	n.a.	n.a.	n.a.	n.a.	n.a.	n.a.	n.a.	n.a.
11103	Other mammals	Porcine epidemic diarrhea virus	polyprotein 1ab	6781	4488	15	5.76923	18	6.69145	0.908353	FALSE	0.91531	FALSE	14	11	0.82432	FALSE	0.821832	FALSE	12	16	0.734685	FALSE	0.877601	FALSE	NP_598309.2	Alphacoronavirus	pig	FALSE	FALSE	YP_009724389.1	65.079	63	22	0	2	64	4787	4849	3.21e-26	90.5
1540	Other mammals	Porcine epidemic diarrhea virus	polyprotein 1ab	6781	6600	8	3.07692	20	7.43494	0.0817102	FALSE	0.581304	FALSE	n.a.	n.a.	FALSE	FALSE	FALSE	FALSE	n.a.	n.a.	FALSE	FALSE	FALSE	FALSE	NP_598309.2	Alphacoronavirus	pig	FALSE	FALSE	YP_009724389.1	65.079	63	22	0	1	63	6920	6982	3.33e-25	87.4
3632	Other mammals	Porcine epidemic diarrhea virus	putative coronavirus nsp9 (RdRp)	927	396	30	11.5385	28	10.4089	0.917229	FALSE	0.817227	FALSE	26	16	0.260593	FALSE	0.397822	FALSE	25	22	0.896571	FALSE	0.828598	FALSE	NP_839965.1	Alphacoronavirus	pig	FALSE	FALSE	YP_009724389.1	67.241	58	19	0	7	64	4800	4857	3.58e-26	90.1
10923	Other mammals	Porcine epidemic diarrhea virus	spike	1383	132	16	6.15385	25	9.29368	0.401917	FALSE	0.74948	FALSE	10	19	0.219428	FALSE	0.643011	FALSE	14	21	0.462733	FALSE	0.774195	FALSE	NP_598310.1	Alphacoronavirus	pig	FALSE	FALSE	n.a.	n.a.	n.a.	n.a.	n.a.	n.a.	n.a.	n.a.	n.a.	n.a.	n.a.
1669	Other mammals	Porcine epidemic diarrhea virus	spike	1383	880	10	3.84615	106	39.4052	6.24464e-22	TRUE	1.0866e-15	TRUE	7	73	7.39628e-16	TRUE	2.85703e-11	TRUE	6	77	1.41441e-17	TRUE	1.95115e-12	TRUE	NP_598310.1	Alphacoronavirus	pig	FALSE	FALSE	YP_009724390.1	48	50	25	1	10	59	814	862	5.11e-11	47.4
5328	Other mammals	Porcine epidemic diarrhea virus	spike	1383	1100	11	4.23077	22	8.17844	0.171819	FALSE	0.638882	FALSE	7	13	0.385959	FALSE	0.821832	FALSE	9	17	0.26696	FALSE	0.715839	FALSE	NP_598310.1	Alphacoronavirus	pig	FALSE	FALSE	YP_009724390.1	46.552	58	30	1	1	58	1014	1070	4.28e-15	58.9
7040	Other mammals	Rabbit CoV HKU14	nucleocapsid	444	0	14	5.38462	20	7.43494	0.629974	FALSE	0.826165	FALSE	9	15	0.448148	FALSE	0.765601	FALSE	9	15	0.449203	FALSE	0.828598	FALSE	YP_005454249.1	Betacoronavirus	rabbit	FALSE	FALSE	n.a.	n.a.	n.a.	n.a.	n.a.	n.a.	n.a.	n.a.	n.a.	n.a.	n.a.
536	Other mammals	Rabbit CoV HKU14	nucleocapsid	444	88	8	3.07692	22	8.17844	0.0401117	FALSE	0.479371	FALSE	6	17	0.0603968	FALSE	0.516958	FALSE	7	16	0.153557	FALSE	0.654993	FALSE	YP_005454249.1	Betacoronavirus	rabbit	FALSE	FALSE	YP_009724397.2	52	50	24	0	13	62	86	135	2.9e-16	62
10773	Other mammals	Rabbit CoV HKU14	nucleocapsid	444	220	71	27.3077	82	30.4833	0.723049	FALSE	0.517547	FALSE	54	59	0.852121	FALSE	0.455983	FALSE	52	59	0.732621	FALSE	0.359008	FALSE	YP_005454249.1	Betacoronavirus	rabbit	FALSE	FALSE	n.a.	n.a.	n.a.	n.a.	n.a.	n.a.	n.a.	n.a.	n.a.	n.a.	n.a.
8753	Other mammals	Rabbit CoV HKU14	nucleocapsid	444	380	35	13.4615	37	13.7546	0.995182	FALSE	0.810689	FALSE	26	23	0.899396	FALSE	0.57971	FALSE	26	25	0.988749	FALSE	0.828598	FALSE	YP_005454249.1	Betacoronavirus	rabbit	FALSE	FALSE	n.a.	n.a.	n.a.	n.a.	n.a.	n.a.	n.a.	n.a.	n.a.	n.a.	n.a.
6022	Other mammals	Rabbit CoV HKU14	polyprotein 1ab	7151	176	13	5	22	8.17844	0.339291	FALSE	0.74402	FALSE	8	13	0.531809	FALSE	0.872619	FALSE	6	14	0.184815	FALSE	0.715839	FALSE	YP_005454239.1	Betacoronavirus	rabbit	FALSE	FALSE	n.a.	n.a.	n.a.	n.a.	n.a.	n.a.	n.a.	n.a.	n.a.	n.a.	n.a.
10286	Other mammals	Rabbit CoV HKU14	polyprotein 1ab	7151	1980	24	9.23077	13	4.83271	0.140065	FALSE	0.432077	FALSE	18	8	0.126169	FALSE	0.516958	FALSE	17	12	0.627228	FALSE	0.715839	FALSE	YP_005454239.1	Betacoronavirus	rabbit	FALSE	FALSE	n.a.	n.a.	n.a.	n.a.	n.a.	n.a.	n.a.	n.a.	n.a.	n.a.	n.a.
6079	Other mammals	Rabbit CoV HKU14	polyprotein 1ab	7151	4180	28	10.7692	26	9.66543	0.915879	FALSE	0.739869	FALSE	15	15	1	FALSE	0.821832	FALSE	20	16	0.782436	FALSE	0.828598	FALSE	YP_005454239.1	Betacoronavirus	rabbit	FALSE	FALSE	YP_009725295.1	39.706	68	29	2	1	61	4139	4201	5.26e-11	47.4
6304	Other mammals	Rabbit CoV HKU14	spike	1362	748	123	47.3077	121	44.9814	0.865923	FALSE	0.087515	FALSE	89	85	0.916087	FALSE	0.293017	FALSE	91	85	0.827247	FALSE	0.151341	FALSE	YP_005454245.1	Betacoronavirus	rabbit	FALSE	FALSE	n.a.	n.a.	n.a.	n.a.	n.a.	n.a.	n.a.	n.a.	n.a.	n.a.	n.a.
4971	Other mammals	Rabbit CoV HKU14	spike	1362	880	13	5	115	42.7509	4.93442e-23	TRUE	1.24154e-17	TRUE	11	76	1.46653e-14	TRUE	6.02882e-11	TRUE	11	80	1.22021e-15	TRUE	9.03829e-12	TRUE	YP_005454245.1	Betacoronavirus	rabbit	FALSE	FALSE	YP_009724390.1	50.98	51	21	1	14	64	801	847	6.78e-12	49.7
11874	Other mammals	Rabbit CoV HKU14	spike	1362	1100	17	6.53846	21	7.80669	0.852595	FALSE	0.945844	FALSE	14	13	0.980205	FALSE	0.872619	FALSE	14	14	1	FALSE	0.877601	FALSE	YP_005454245.1	Betacoronavirus	rabbit	FALSE	FALSE	YP_009724390.1	45.312	64	35	0	1	64	1008	1071	3.88e-18	67.4
3004	Other mammals	Rabbit CoV HKU14	spike	1362	1188	17	6.53846	176	65.4275	1.08559e-43	TRUE	1.81375e-43	TRUE	11	124	2.86964e-33	TRUE	3.17616e-33	TRUE	11	125	5.99702e-33	TRUE	3.01257e-32	TRUE	YP_005454245.1	Betacoronavirus	rabbit	FALSE	FALSE	YP_009724390.1	35.938	64	41	0	1	64	1095	1158	3.38e-09	42
7482	Other mammals	Rabbit CoV HKU14	spike	1362	1232	9	3.46154	141	52.4164	1.35361e-34	TRUE	4.27407e-30	TRUE	6	106	1.15545e-28	TRUE	9.8834e-26	TRUE	4	102	5.88228e-28	TRUE	1.4209e-23	TRUE	YP_005454245.1	Betacoronavirus	rabbit	FALSE	FALSE	YP_009724390.1	45.902	61	32	1	5	64	1143	1203	6.4e-13	52.8
8645	Other mammals	Rat CoV Parker	nucleocapsid	454	264	45	17.3077	40	14.8699	0.747288	FALSE	0.235978	FALSE	38	27	0.322463	FALSE	0.139341	FALSE	33	28	0.783598	FALSE	0.359008	FALSE	YP_003029852.1	Betacoronavirus	rat	FALSE	FALSE	YP_009724397.2	49.153	59	27	1	6	61	257	315	6.97e-15	58.2
8044	Other mammals	Rat CoV Parker	polyprotein 1ab	7172	1848	14	5.38462	22	8.17844	0.443269	FALSE	0.793382	FALSE	12	17	0.626174	FALSE	0.872619	FALSE	11	12	0.977134	FALSE	0.954088	FALSE	YP_003029844.1	Betacoronavirus	rat	FALSE	FALSE	YP_009725295.1	39.474	38	23	0	22	59	1834	1871	2.92e-05	31.2
5894	Other mammals	Rat CoV Parker	polyprotein 1ab	7172	2200	36	13.8462	55	20.4461	0.13243	FALSE	0.297347	FALSE	24	28	0.835835	FALSE	0.821832	FALSE	28	40	0.275788	FALSE	0.471211	FALSE	YP_003029844.1	Betacoronavirus	rat	FALSE	FALSE	n.a.	n.a.	n.a.	n.a.	n.a.	n.a.	n.a.	n.a.	n.a.	n.a.	n.a.
4697	Other mammals	Rat CoV Parker	polyprotein 1ab	7172	2772	13	5	14	5.20446	0.994311	FALSE	0.95032	FALSE	12	8	0.654999	FALSE	0.872619	FALSE	n.a.	n.a.	FALSE	FALSE	FALSE	FALSE	YP_003029844.1	Betacoronavirus	rat	FALSE	FALSE	YP_009724389.1	39.344	61	37	0	1	61	2705	2765	6.29e-11	47
5124	Other mammals	Rat CoV Parker	spike	1360	264	14	5.38462	14	5.20446	0.995729	FALSE	0.953973	FALSE	n.a.	n.a.	FALSE	FALSE	FALSE	FALSE	n.a.	n.a.	FALSE	FALSE	FALSE	FALSE	YP_003029848.1	Betacoronavirus	rat	FALSE	FALSE	YP_009724390.1	41.071	56	33	0	2	57	273	328	1.15e-11	48.9
7280	Other mammals	Rat CoV Parker	spike	1360	352	38	14.6154	41	15.2416	0.979798	FALSE	0.46395	FALSE	24	22	0.951488	FALSE	0.516958	FALSE	27	28	0.989436	FALSE	0.531421	FALSE	YP_003029848.1	Betacoronavirus	rat	FALSE	FALSE	YP_009724390.1	23.438	64	49	0	1	64	360	423	2.05e-05	31.6
7785	Other mammals	Rat CoV Parker	spike	1360	396	74	28.4615	88	32.7138	0.569725	FALSE	0.490222	FALSE	45	52	0.709173	FALSE	0.705475	FALSE	49	65	0.201812	FALSE	0.183709	FALSE	YP_003029848.1	Betacoronavirus	rat	FALSE	FALSE	n.a.	n.a.	n.a.	n.a.	n.a.	n.a.	n.a.	n.a.	n.a.	n.a.	n.a.
3676	Other mammals	Rat CoV Parker	spike	1360	616	141	54.2308	147	54.6468	0.995397	FALSE	0.143956	FALSE	102	97	0.871391	FALSE	0.0710799	FALSE	103	101	0.97918	FALSE	0.0794205	FALSE	YP_003029848.1	Betacoronavirus	rat	FALSE	FALSE	YP_009724390.1	28.333	60	42	1	3	62	538	596	0.000154	28.9
1513	Other mammals	Rat CoV Parker	spike	1360	880	3	1.15385	76	28.2528	2.53574e-17	TRUE	2.31457e-09	TRUE	3	53	3.58707e-12	TRUE	1.01793e-06	TRUE	2	52	1.95795e-12	TRUE	1.83709e-06	TRUE	YP_003029848.1	Betacoronavirus	rat	FALSE	FALSE	YP_009724390.1	53.846	39	18	0	25	63	815	853	3.22e-12	50.8
12208	Other mammals	Rat CoV Parker	spike	1360	1188	7	2.69231	117	43.4944	2.32671e-27	TRUE	1.50178e-20	TRUE	4	88	5.673e-23	TRUE	4.59177e-18	TRUE	3	89	1.01215e-23	TRUE	4.09333e-18	TRUE	YP_003029848.1	Betacoronavirus	rat	FALSE	FALSE	YP_009724390.1	40.625	64	36	1	1	64	1102	1163	3.38e-09	42
8011	Other mammals	Rat CoV Parker	spike	1360	1232	4	1.53846	93	34.5725	1.19674e-21	TRUE	1.30738e-13	TRUE	3	71	9.83041e-18	TRUE	6.17938e-12	TRUE	2	76	6.97658e-20	TRUE	1.78688e-13	TRUE	YP_003029848.1	Betacoronavirus	rat	FALSE	FALSE	YP_009724390.1	50	62	28	2	3	63	1148	1207	8.25e-17	63.5
7626	Other mammals	Swine enteric CoV	nucleocapsid	382	132	11	4.23077	18	6.69145	0.461861	FALSE	0.832783	FALSE	n.a.	n.a.	FALSE	FALSE	FALSE	FALSE	n.a.	n.a.	FALSE	FALSE	FALSE	FALSE	YP_009199247.1	Alphacoronavirus	pig	FALSE	FALSE	n.a.	n.a.	n.a.	n.a.	n.a.	n.a.	n.a.	n.a.	n.a.	n.a.	n.a.
9014	Other mammals	Swine enteric CoV	nucleocapsid	382	176	36	13.8462	38	14.1264	0.995694	FALSE	0.769827	FALSE	29	26	0.908203	FALSE	0.643011	FALSE	33	26	0.611949	FALSE	0.471211	FALSE	YP_009199247.1	Alphacoronavirus	pig	FALSE	FALSE	n.a.	n.a.	n.a.	n.a.	n.a.	n.a.	n.a.	n.a.	n.a.	n.a.	n.a.
5313	Other mammals	Swine enteric CoV	nucleocapsid	382	308	25	9.61538	36	13.3829	0.398605	FALSE	0.609861	FALSE	18	25	0.524338	FALSE	0.765601	FALSE	18	27	0.360531	FALSE	0.593078	FALSE	YP_009199247.1	Alphacoronavirus	pig	FALSE	FALSE	n.a.	n.a.	n.a.	n.a.	n.a.	n.a.	n.a.	n.a.	n.a.	n.a.	n.a.
10350	Other mammals	Swine enteric CoV	nucleocapsid	382	318	11	4.23077	18	6.69145	0.461861	FALSE	0.831147	FALSE	7	12	0.499615	FALSE	0.872619	FALSE	7	16	0.153557	FALSE	0.654993	FALSE	YP_009199247.1	Alphacoronavirus	pig	FALSE	FALSE	n.a.	n.a.	n.a.	n.a.	n.a.	n.a.	n.a.	n.a.	n.a.	n.a.	n.a.
8373	Other mammals	Swine enteric CoV	polyprotein 1a	4015	3564	12	4.61538	17	6.3197	0.690332	FALSE	0.911127	FALSE	n.a.	n.a.	FALSE	FALSE	FALSE	FALSE	9	13	0.679867	FALSE	0.919839	FALSE	YP_009199240.1	Alphacoronavirus	pig	FALSE	FALSE	YP_009725295.1	46.875	64	34	0	1	64	3952	4015	6.02e-18	67
10992	Other mammals	Swine enteric CoV	polyprotein 1ab partial	2680	396	17	6.53846	17	6.3197	0.994754	FALSE	0.881756	FALSE	16	7	0.152751	FALSE	0.643011	FALSE	14	13	0.98027	FALSE	0.877601	FALSE	YP_009199241.1	Alphacoronavirus	pig	FALSE	FALSE	YP_009724389.1	66.129	62	21	0	2	63	4799	4860	3.31e-28	95.9
600	Other mammals	Swine enteric CoV	spike	1382	836	6	2.30769	80	29.7398	1.3519e-16	TRUE	1.41037e-09	TRUE	6	52	3.85514e-10	TRUE	8.67365e-06	TRUE	4	59	3.26837e-13	TRUE	1.102e-07	TRUE	YP_009199242.1	Alphacoronavirus	pig	FALSE	FALSE	YP_009724390.1	50	34	10	2	31	64	799	825	4.47e-05	30.4
8408	Other mammals	Swine enteric CoV	spike	1382	880	4	1.53846	43	15.9851	3.96635e-08	TRUE	0.00346879	TRUE	4	29	3.01859e-05	TRUE	0.0328238	FALSE	2	34	1.51604e-07	TRUE	0.00464291	TRUE	YP_009199242.1	Alphacoronavirus	pig	FALSE	FALSE	YP_009724390.1	44.643	56	30	1	9	64	814	868	1.39e-11	48.9
7625	Other mammals	Transmissible gastroenteritis virus (pig)	nucleocapsid	382	132	25	9.61538	22	8.17844	0.844837	FALSE	0.911936	FALSE	20	13	0.442198	FALSE	0.705475	FALSE	17	15	0.93406	FALSE	0.919839	FALSE	NP_058428.1	Alphacoronavirus	pig	FALSE	FALSE	n.a.	n.a.	n.a.	n.a.	n.a.	n.a.	n.a.	n.a.	n.a.	n.a.	n.a.
9013	Other mammals	Transmissible gastroenteritis virus (pig)	nucleocapsid	382	176	36	13.8462	38	14.1264	0.995694	FALSE	0.819366	FALSE	28	27	0.989358	FALSE	0.821832	FALSE	33	26	0.611949	FALSE	0.715839	FALSE	NP_058428.1	Alphacoronavirus	pig	FALSE	FALSE	n.a.	n.a.	n.a.	n.a.	n.a.	n.a.	n.a.	n.a.	n.a.	n.a.	n.a.
5314	Other mammals	Transmissible gastroenteritis virus (pig)	nucleocapsid	382	308	11	4.23077	17	6.3197	0.562454	FALSE	0.784431	FALSE	7	12	0.499615	FALSE	0.872619	FALSE	8	12	0.655669	FALSE	0.877601	FALSE	NP_058428.1	Alphacoronavirus	pig	FALSE	FALSE	n.a.	n.a.	n.a.	n.a.	n.a.	n.a.	n.a.	n.a.	n.a.	n.a.	n.a.
993	Other mammals	Transmissible gastroenteritis virus (pig)	polyprotein 1ab	6685	748	29	11.1538	33	12.2677	0.923798	FALSE	0.831147	FALSE	21	25	0.819621	FALSE	0.916494	FALSE	21	22	0.986983	FALSE	0.919839	FALSE	NP_058422.1	Alphacoronavirus	pig	FALSE	FALSE	n.a.	n.a.	n.a.	n.a.	n.a.	n.a.	n.a.	n.a.	n.a.	n.a.	n.a.
514	Other mammals	Transmissible gastroenteritis virus (pig)	polyprotein 1ab	6685	1276	14	5.38462	13	4.83271	0.95928	FALSE	0.895748	FALSE	9	10	0.972625	FALSE	0.872619	FALSE	n.a.	n.a.	FALSE	FALSE	FALSE	FALSE	NP_058422.1	Alphacoronavirus	pig	FALSE	FALSE	n.a.	n.a.	n.a.	n.a.	n.a.	n.a.	n.a.	n.a.	n.a.	n.a.	n.a.
4059	Other mammals	Transmissible gastroenteritis virus (pig)	polyprotein 1ab	6685	2816	8	3.07692	19	7.0632	0.114316	FALSE	0.579414	FALSE	6	14	0.184061	FALSE	0.705475	FALSE	6	19	0.0268713	FALSE	0.413465	FALSE	NP_058422.1	Alphacoronavirus	pig	FALSE	FALSE	YP_009725295.1	49.153	59	29	1	7	64	3207	3265	1.04e-14	57.8
4581	Other mammals	Transmissible gastroenteritis virus (pig)	polyprotein 1ab	6685	4400	16	6.15385	15	5.57621	0.960806	FALSE	0.79651	FALSE	15	6	0.129256	FALSE	0.643011	FALSE	13	12	0.978827	FALSE	0.774195	FALSE	NP_058422.1	Alphacoronavirus	pig	FALSE	FALSE	YP_009724389.1	64.062	64	23	0	1	64	4797	4860	1.29e-28	97.4
1680	Other mammals	Transmissible gastroenteritis virus (pig)	spike	1447	924	4	1.53846	51	18.9591	4.44221e-10	TRUE	0.000270502	TRUE	2	34	1.41108e-07	TRUE	0.00366473	TRUE	4	36	6.17815e-07	TRUE	0.00464291	TRUE	NP_058424.1	Alphacoronavirus	pig	FALSE	FALSE	YP_009724390.1	41.667	60	28	4	3	60	788	842	3.63e-05	30.8
11570	Other mammals	Wencheng Sm shrew CoV	nucleocapsid	366	44	42	16.1538	40	14.8699	0.920166	FALSE	0.153702	FALSE	30	25	0.765317	FALSE	0.170588	FALSE	32	32	1	FALSE	0.308468	FALSE	YP_009389428.1	Alphacoronavirus	shrew	FALSE	FALSE	YP_009724397.2	37.5	48	30	0	16	63	83	130	3.24e-08	39.3
9867	Other mammals	Wencheng Sm shrew CoV	nucleocapsid	366	176	16	6.15385	20	7.43494	0.842765	FALSE	0.83565	FALSE	14	12	0.92053	FALSE	0.643011	FALSE	10	16	0.475747	FALSE	0.828598	FALSE	YP_009389428.1	Alphacoronavirus	shrew	FALSE	FALSE	n.a.	n.a.	n.a.	n.a.	n.a.	n.a.	n.a.	n.a.	n.a.	n.a.	n.a.
8675	Other mammals	Wencheng Sm shrew CoV	polyprotein 1ab	6324	968	15	5.76923	20	7.43494	0.743145	FALSE	0.914435	FALSE	11	14	0.82432	FALSE	0.952135	FALSE	14	13	0.98027	FALSE	0.877601	FALSE	YP_009389424.1	Alphacoronavirus	shrew	FALSE	FALSE	YP_009725295.1	49.091	55	28	0	4	58	1051	1105	3.88e-17	64.7
5485	Other mammals	Wencheng Sm shrew CoV	polyprotein 1ab	6324	1100	7	2.69231	22	8.17844	0.0214966	FALSE	0.428891	FALSE	4	17	0.0139995	TRUE	0.397822	FALSE	n.a.	n.a.	FALSE	FALSE	FALSE	FALSE	YP_009389424.1	Alphacoronavirus	shrew	FALSE	FALSE	n.a.	n.a.	n.a.	n.a.	n.a.	n.a.	n.a.	n.a.	n.a.	n.a.	n.a.
5276	Other mammals	Wencheng Sm shrew CoV	polyprotein 1ab	6324	1144	11	4.23077	18	6.69145	0.461861	FALSE	0.826165	FALSE	8	12	0.654999	FALSE	0.872619	FALSE	8	12	0.655669	FALSE	0.919839	FALSE	YP_009389424.1	Alphacoronavirus	shrew	FALSE	FALSE	n.a.	n.a.	n.a.	n.a.	n.a.	n.a.	n.a.	n.a.	n.a.	n.a.	n.a.
11648	Other mammals	Wencheng Sm shrew CoV	polyprotein 1ab	6324	1232	18	6.92308	30	11.1524	0.238542	FALSE	0.599537	FALSE	12	21	0.259527	FALSE	0.643011	FALSE	11	21	0.181707	FALSE	0.593078	FALSE	YP_009389424.1	Alphacoronavirus	shrew	FALSE	FALSE	n.a.	n.a.	n.a.	n.a.	n.a.	n.a.	n.a.	n.a.	n.a.	n.a.	n.a.
6230	Other mammals	Wencheng Sm shrew CoV	polyprotein 1ab	6324	4048	13	5	16	5.94796	0.891682	FALSE	0.961199	FALSE	13	10	0.81158	FALSE	0.821832	FALSE	11	15	0.718806	FALSE	0.919839	FALSE	YP_009389424.1	Alphacoronavirus	shrew	FALSE	FALSE	YP_009724389.1	61.017	59	23	0	1	59	4793	4851	2.67e-24	85.1
32	Other mammals	Wencheng Sm shrew CoV	polyprotein 1ab	6324	4136	22	8.46154	20	7.43494	0.909085	FALSE	0.734145	FALSE	16	12	0.7339	FALSE	0.643011	FALSE	21	15	0.575784	FALSE	0.531421	FALSE	YP_009389424.1	Alphacoronavirus	shrew	FALSE	FALSE	YP_009724389.1	74.603	63	16	0	2	64	4882	4944	8.72e-32	106
10175	Other mammals	Wencheng Sm shrew CoV	spike	1134	264	49	18.8462	61	22.6766	0.554939	FALSE	0.653503	FALSE	35	34	0.99111	FALSE	0.765601	FALSE	31	39	0.571376	FALSE	0.715839	FALSE	YP_009389425.1	Alphacoronavirus	shrew	FALSE	FALSE	n.a.	n.a.	n.a.	n.a.	n.a.	n.a.	n.a.	n.a.	n.a.	n.a.	n.a.
7487	Other mammals	Wencheng Sm shrew CoV	spike	1134	660	2	0.769231	68	25.2788	9.52965e-16	TRUE	8.76402e-08	TRUE	2	48	2.27126e-11	TRUE	8.67365e-06	TRUE	2	48	2.66896e-11	TRUE	1.42554e-05	TRUE	YP_009389425.1	Alphacoronavirus	shrew	FALSE	FALSE	YP_009724390.1	40	60	31	2	10	64	793	852	3.86e-10	44.7
7017	Birds	Bulbul CoV HKU11-934	nucleocapsid	349	0	22	8.46154	34	12.6394	0.295519	FALSE	0.606424	FALSE	19	25	0.62814	FALSE	0.643011	FALSE	17	25	0.424849	FALSE	0.715839	FALSE	YP_002308483.1	Deltacoronavirus	bulbul	FALSE	FALSE	YP_009724397.2	40	55	30	2	6	59	45	97	1.2e-07	37.7
5180	Birds	Bulbul CoV HKU11-934	polyprotein 1ab	6264	3168	11	4.23077	19	7.0632	0.371058	FALSE	0.788044	FALSE	7	15	0.212765	FALSE	0.705475	FALSE	n.a.	n.a.	FALSE	FALSE	FALSE	FALSE	YP_002308478.1	Deltacoronavirus	bulbul	FALSE	FALSE	YP_009725295.1	53.704	54	25	0	11	64	3976	4029	2.04e-17	65.5
8786	Birds	Bulbul CoV HKU11-934	polyprotein 1ab	6264	5984	11	4.23077	24	8.92193	0.0949313	FALSE	0.48285	FALSE	6	16	0.0890929	FALSE	0.57971	FALSE	9	18	0.199073	FALSE	0.593078	FALSE	YP_002308478.1	Deltacoronavirus	bulbul	FALSE	FALSE	YP_009724389.1	40.625	64	37	1	1	64	6801	6863	1.54e-09	43.1
2867	Birds	Bulbul CoV HKU11-934	spike	1165	660	5	1.92308	70	26.0223	1.98022e-14	TRUE	1.5054e-07	TRUE	4	47	7.12407e-10	TRUE	3.82804e-05	TRUE	3	51	1.62078e-11	TRUE	5.23282e-06	TRUE	YP_002308479.1	Deltacoronavirus	bulbul	FALSE	FALSE	YP_009724390.1	46.774	62	30	2	5	64	800	860	6.99e-13	52.4
6534	Birds	Common moorhen CoV HKU21	nucleocapsid	351	0	45	17.3077	54	20.0743	0.717037	FALSE	0.621992	FALSE	35	40	0.810891	FALSE	0.705475	FALSE	37	38	0.991739	FALSE	0.774195	FALSE	YP_005352885.1	Deltacoronavirus	common moorhen	FALSE	FALSE	YP_009724397.2	38.889	54	32	1	6	59	45	97	1.22e-05	32
9671	Birds	Common moorhen CoV HKU21	nucleocapsid	351	88	10	3.84615	17	6.3197	0.433843	FALSE	0.831147	FALSE	8	12	0.654999	FALSE	0.916494	FALSE	n.a.	n.a.	FALSE	FALSE	FALSE	FALSE	YP_005352885.1	Deltacoronavirus	common moorhen	FALSE	FALSE	n.a.	n.a.	n.a.	n.a.	n.a.	n.a.	n.a.	n.a.	n.a.	n.a.	n.a.
8389	Birds	Common moorhen CoV HKU21	polyprotein 1ab	6208	1584	15	5.76923	25	9.29368	0.30888	FALSE	0.697796	FALSE	12	14	0.92053	FALSE	0.952135	FALSE	11	11	1	FALSE	0.919839	FALSE	YP_005352880.1	Deltacoronavirus	common moorhen	FALSE	FALSE	YP_009725295.1	38	50	30	1	7	55	2425	2474	1.06e-06	35
9817	Birds	Common moorhen CoV HKU21	spike	1214	704	5	1.92308	40	14.8699	6.56056e-07	TRUE	0.0104776	FALSE	5	27	0.000251756	TRUE	0.0710799	FALSE	4	29	3.15129e-05	TRUE	0.0378913	FALSE	YP_005352881.1	Deltacoronavirus	common moorhen	FALSE	FALSE	YP_009724390.1	46.667	60	29	2	7	64	800	858	2.18e-11	48.1
4684	Birds	Infectious bronchitis virus	5b	82	18	14	5.38462	28	10.4089	0.101967	FALSE	0.438816	FALSE	12	18	0.520185	FALSE	0.765601	FALSE	10	13	0.812055	FALSE	0.919839	FALSE	NP_040837.1	Gammacoronavirus	chicken	FALSE	FALSE	n.a.	n.a.	n.a.	n.a.	n.a.	n.a.	n.a.	n.a.	n.a.	n.a.	n.a.
8454	Birds	Infectious bronchitis virus	polyprotein 1ab	6629	704	29	11.1538	24	8.92193	0.694004	FALSE	0.621617	FALSE	18	14	0.760368	FALSE	0.705475	FALSE	20	17	0.874009	FALSE	0.774195	FALSE	NP_066134.1	Gammacoronavirus	chicken	FALSE	FALSE	n.a.	n.a.	n.a.	n.a.	n.a.	n.a.	n.a.	n.a.	n.a.	n.a.	n.a.
8178	Birds	Infectious bronchitis virus	polyprotein 1ab	6629	968	15	5.76923	20	7.43494	0.743145	FALSE	0.914435	FALSE	12	17	0.626174	FALSE	0.872619	FALSE	14	14	1	FALSE	0.954088	FALSE	NP_066134.1	Gammacoronavirus	chicken	FALSE	FALSE	n.a.	n.a.	n.a.	n.a.	n.a.	n.a.	n.a.	n.a.	n.a.	n.a.	n.a.
1720	Birds	Infectious bronchitis virus	polyprotein 1ab	6629	1452	12	4.61538	19	7.0632	0.487733	FALSE	0.83441	FALSE	9	13	0.679164	FALSE	0.916494	FALSE	8	12	0.655669	FALSE	0.919839	FALSE	NP_066134.1	Gammacoronavirus	chicken	FALSE	FALSE	n.a.	n.a.	n.a.	n.a.	n.a.	n.a.	n.a.	n.a.	n.a.	n.a.	n.a.
7531	Birds	Infectious bronchitis virus	polyprotein 1ab	6629	1496	26	10	28	10.4089	0.988013	FALSE	0.676471	FALSE	20	19	0.985753	FALSE	0.643011	FALSE	17	21	0.791534	FALSE	0.877601	FALSE	NP_066134.1	Gammacoronavirus	chicken	FALSE	FALSE	n.a.	n.a.	n.a.	n.a.	n.a.	n.a.	n.a.	n.a.	n.a.	n.a.	n.a.
1380	Birds	Infectious bronchitis virus	polyprotein 1ab	6629	1804	23	8.84615	25	9.29368	0.984081	FALSE	0.732238	FALSE	17	21	0.790637	FALSE	0.821832	FALSE	20	21	0.986431	FALSE	0.654993	FALSE	NP_066134.1	Gammacoronavirus	chicken	FALSE	FALSE	n.a.	n.a.	n.a.	n.a.	n.a.	n.a.	n.a.	n.a.	n.a.	n.a.	n.a.
11656	Birds	Infectious bronchitis virus	spike	1162	1012	5	1.92308	32	11.8959	4.07936e-05	TRUE	0.0656593	FALSE	4	22	0.00122203	TRUE	0.170588	FALSE	3	26	5.17037e-05	TRUE	0.06272	FALSE	NP_040831.1	Gammacoronavirus	chicken	FALSE	FALSE	YP_009724390.1	32.692	52	30	2	16	64	1147	1196	0.000472	27.7
6700	Birds	Magpie-robin CoV HKU18	NS7b	123	0	18	6.92308	14	5.20446	0.709241	FALSE	0.588543	FALSE	13	9	0.679164	FALSE	0.643011	FALSE	14	10	0.700697	FALSE	0.593078	FALSE	YP_005352860.1	Deltacoronavirus	magpie-robin	FALSE	FALSE	n.a.	n.a.	n.a.	n.a.	n.a.	n.a.	n.a.	n.a.	n.a.	n.a.	n.a.
6530	Birds	Magpie-robin CoV HKU18	nucleocapsid	346	0	28	10.7692	38	14.1264	0.505456	FALSE	0.718539	FALSE	23	24	0.987868	FALSE	0.765601	FALSE	21	27	0.65123	FALSE	0.828598	FALSE	YP_005352858.1	Deltacoronavirus	magpie-robin	FALSE	FALSE	YP_009724397.2	35.714	56	33	2	5	59	44	97	7.61e-08	38.1
9656	Birds	Magpie-robin CoV HKU18	nucleocapsid	346	88	23	8.84615	20	7.43494	0.838374	FALSE	0.57921	FALSE	17	15	0.933805	FALSE	0.643011	FALSE	17	16	0.983553	FALSE	0.715839	FALSE	YP_005352858.1	Deltacoronavirus	magpie-robin	FALSE	FALSE	YP_009724397.2	37.736	53	29	2	7	59	130	178	8.99e-05	29.6
9623	Birds	Magpie-robin CoV HKU18	nucleocapsid	346	264	27	10.3846	45	16.7286	0.104067	FALSE	0.325503	FALSE	21	35	0.126675	FALSE	0.343298	FALSE	23	40	0.0641437	FALSE	0.220662	FALSE	YP_005352858.1	Deltacoronavirus	magpie-robin	FALSE	FALSE	n.a.	n.a.	n.a.	n.a.	n.a.	n.a.	n.a.	n.a.	n.a.	n.a.	n.a.
10027	Birds	Magpie-robin CoV HKU18	nucleocapsid	346	282	38	14.6154	46	17.1004	0.736678	FALSE	0.743639	FALSE	29	29	1	FALSE	0.765601	FALSE	30	34	0.860573	FALSE	0.654993	FALSE	YP_005352858.1	Deltacoronavirus	magpie-robin	FALSE	FALSE	n.a.	n.a.	n.a.	n.a.	n.a.	n.a.	n.a.	n.a.	n.a.	n.a.	n.a.
8614	Birds	Magpie-robin CoV HKU18	polyprotein 1ab	6253	880	21	8.07692	27	10.0372	0.735	FALSE	0.886278	FALSE	14	18	0.760368	FALSE	0.872619	FALSE	15	23	0.392535	FALSE	0.715839	FALSE	YP_005352853.1	Deltacoronavirus	magpie-robin	FALSE	FALSE	n.a.	n.a.	n.a.	n.a.	n.a.	n.a.	n.a.	n.a.	n.a.	n.a.	n.a.
8239	Birds	Magpie-robin CoV HKU18	polyprotein 1ab	6253	1364	11	4.23077	22	8.17844	0.171819	FALSE	0.638882	FALSE	8	19	0.0889922	FALSE	0.516958	FALSE	9	16	0.350418	FALSE	0.774195	FALSE	YP_005352853.1	Deltacoronavirus	magpie-robin	FALSE	FALSE	n.a.	n.a.	n.a.	n.a.	n.a.	n.a.	n.a.	n.a.	n.a.	n.a.	n.a.
6410	Birds	Magpie-robin CoV HKU18	polyprotein 1ab	6253	5808	25	9.61538	17	6.3197	0.374432	FALSE	0.630892	FALSE	21	14	0.461156	FALSE	0.643011	FALSE	22	12	0.199037	FALSE	0.531421	FALSE	YP_005352853.1	Deltacoronavirus	magpie-robin	FALSE	FALSE	YP_009724389.1	44.262	61	33	1	4	63	6631	6691	9.26e-15	57.8
491	Birds	Magpie-robin CoV HKU18	spike	1217	704	3	1.15385	42	15.6134	1.93934e-08	TRUE	0.00343437	TRUE	2	27	8.26764e-06	TRUE	0.0328238	FALSE	3	32	1.80292e-06	TRUE	0.0121725	FALSE	YP_005352854.1	Deltacoronavirus	magpie-robin	FALSE	FALSE	YP_009724390.1	40.741	54	29	2	13	64	800	852	1.39e-07	37.7
9659	Birds	Munia CoV HKU13-3514	nucleocapsid	352	88	24	9.23077	19	7.0632	0.659743	FALSE	0.630892	FALSE	18	13	0.643689	FALSE	0.705475	FALSE	19	15	0.772377	FALSE	0.715839	FALSE	YP_002308510.1	Deltacoronavirus	munia	FALSE	FALSE	YP_009724397.2	37.736	53	29	2	7	59	130	178	0.000116	29.3
3509	Birds	Munia CoV HKU13-3514	nucleocapsid	352	132	10	3.84615	21	7.80669	0.152649	FALSE	0.583195	FALSE	9	12	0.796658	FALSE	0.952135	FALSE	8	12	0.655669	FALSE	0.877601	FALSE	YP_002308510.1	Deltacoronavirus	munia	FALSE	FALSE	n.a.	n.a.	n.a.	n.a.	n.a.	n.a.	n.a.	n.a.	n.a.	n.a.	n.a.
10974	Birds	Munia CoV HKU13-3514	nucleocapsid	352	288	61	23.4615	73	27.1375	0.623577	FALSE	0.620401	FALSE	41	55	0.250625	FALSE	0.343298	FALSE	50	51	0.993293	FALSE	0.654993	FALSE	YP_002308510.1	Deltacoronavirus	munia	FALSE	FALSE	n.a.	n.a.	n.a.	n.a.	n.a.	n.a.	n.a.	n.a.	n.a.	n.a.	n.a.
10213	Birds	Munia CoV HKU13-3514	polyprotein 1ab	6307	176	26	10	21	7.80669	0.675143	FALSE	0.575504	FALSE	19	18	0.985079	FALSE	0.57971	FALSE	17	17	1	FALSE	0.774195	FALSE	YP_002308505.1	Deltacoronavirus	munia	FALSE	FALSE	n.a.	n.a.	n.a.	n.a.	n.a.	n.a.	n.a.	n.a.	n.a.	n.a.	n.a.
4787	Birds	Munia CoV HKU13-3514	polyprotein 1ab	6307	220	38	14.6154	44	16.3569	0.858075	FALSE	0.907865	FALSE	27	34	0.617567	FALSE	0.765601	FALSE	23	30	0.584656	FALSE	0.774195	FALSE	YP_002308505.1	Deltacoronavirus	munia	FALSE	FALSE	n.a.	n.a.	n.a.	n.a.	n.a.	n.a.	n.a.	n.a.	n.a.	n.a.	n.a.
2034	Birds	Munia CoV HKU13-3514	polyprotein 1ab	6307	1364	40	15.3846	47	17.4721	0.81088	FALSE	0.791616	FALSE	26	28	0.957483	FALSE	0.765601	FALSE	29	28	0.989743	FALSE	0.919839	FALSE	YP_002308505.1	Deltacoronavirus	munia	FALSE	FALSE	n.a.	n.a.	n.a.	n.a.	n.a.	n.a.	n.a.	n.a.	n.a.	n.a.	n.a.
10233	Birds	Munia CoV HKU13-3514	polyprotein 1ab	6307	3432	23	8.84615	28	10.4089	0.830831	FALSE	0.877531	FALSE	13	14	0.980205	FALSE	0.952135	FALSE	19	16	0.868021	FALSE	0.828598	FALSE	YP_002308505.1	Deltacoronavirus	munia	FALSE	FALSE	n.a.	n.a.	n.a.	n.a.	n.a.	n.a.	n.a.	n.a.	n.a.	n.a.	n.a.
9784	Birds	Munia CoV HKU13-3514	polyprotein 1ab	6307	5852	33	12.6923	28	10.4089	0.713297	FALSE	0.713661	FALSE	27	22	0.744878	FALSE	0.643011	FALSE	24	19	0.720672	FALSE	0.774195	FALSE	YP_002308505.1	Deltacoronavirus	munia	FALSE	FALSE	YP_009724389.1	40.816	49	28	1	14	61	6631	6679	2.42e-09	42.4
4318	Birds	Munia CoV HKU13-3514	spike	1156	660	4	1.53846	49	18.2156	1.38931e-09	TRUE	0.00053543	TRUE	4	32	5.69019e-06	TRUE	0.0137158	FALSE	3	39	2.96307e-08	TRUE	0.00110485	TRUE	YP_002308506.1	Deltacoronavirus	munia	FALSE	FALSE	YP_009724390.1	45	60	32	1	4	63	810	868	3.89e-13	53.1
6545	Birds	Night heron CoV HKU19	nucleocapsid	342	0	24	9.23077	19	7.0632	0.659743	FALSE	0.630892	FALSE	19	14	0.659466	FALSE	0.57971	FALSE	16	14	0.930207	FALSE	0.828598	FALSE	YP_005352867.1	Deltacoronavirus	night heron	FALSE	FALSE	YP_009724397.2	34.545	55	33	2	6	59	45	97	2.34e-05	31.2
1674	Birds	Night heron CoV HKU19	nucleocapsid	342	132	28	10.7692	26	9.66543	0.915879	FALSE	0.42718	FALSE	20	19	0.985753	FALSE	0.643011	FALSE	21	15	0.575784	FALSE	0.531421	FALSE	YP_005352867.1	Deltacoronavirus	night heron	FALSE	FALSE	n.a.	n.a.	n.a.	n.a.	n.a.	n.a.	n.a.	n.a.	n.a.	n.a.	n.a.
11909	Birds	Night heron CoV HKU19	polyprotein 1ab	6280	308	20	7.69231	30	11.1524	0.39663	FALSE	0.706268	FALSE	14	17	0.853343	FALSE	0.872619	FALSE	13	23	0.215801	FALSE	0.593078	FALSE	YP_005352862.1	Deltacoronavirus	night heron	FALSE	FALSE	n.a.	n.a.	n.a.	n.a.	n.a.	n.a.	n.a.	n.a.	n.a.	n.a.	n.a.
11212	Birds	Night heron CoV HKU19	polyprotein 1ab	6280	616	46	17.6923	66	24.5353	0.156488	FALSE	0.272147	FALSE	32	49	0.101168	FALSE	0.206555	FALSE	35	48	0.272346	FALSE	0.413465	FALSE	YP_005352862.1	Deltacoronavirus	night heron	FALSE	FALSE	n.a.	n.a.	n.a.	n.a.	n.a.	n.a.	n.a.	n.a.	n.a.	n.a.	n.a.
10690	Birds	Night heron CoV HKU19	polyprotein 1ab	6280	5456	16	6.15385	25	9.29368	0.401917	FALSE	0.697796	FALSE	10	22	0.0849605	FALSE	0.455983	FALSE	11	17	0.499721	FALSE	0.828598	FALSE	YP_005352862.1	Deltacoronavirus	night heron	FALSE	FALSE	YP_009724389.1	44.828	58	32	0	7	64	6230	6287	2.23e-13	53.9
5092	Birds	Night heron CoV HKU19	polyprotein 1ab	6280	5500	14	5.38462	16	5.94796	0.961542	FALSE	0.798224	FALSE	7	13	0.385959	FALSE	0.821832	FALSE	10	14	0.700697	FALSE	0.877601	FALSE	YP_005352862.1	Deltacoronavirus	night heron	FALSE	FALSE	YP_009724389.1	46.97	66	27	3	4	63	6271	6334	1.8e-16	62.8
12779	Birds	Night heron CoV HKU19	spike	1254	704	13	5	157	58.3643	3.2497e-38	TRUE	2.44295e-35	TRUE	9	111	9.76326e-29	TRUE	8.31065e-27	TRUE	11	115	1.53227e-28	TRUE	1.24532e-26	TRUE	YP_005352863.1	Deltacoronavirus	night heron	FALSE	FALSE	YP_009724390.1	46.512	43	22	1	20	62	799	840	8.68e-09	40.8
8449	Birds	Sparrow CoV HKU17	membrane	217	132	13	5	14	5.20446	0.994311	FALSE	0.848289	FALSE	n.a.	n.a.	FALSE	FALSE	FALSE	FALSE	10	12	0.908042	FALSE	0.919839	FALSE	YP_005352848.1	Deltacoronavirus	sparrow	FALSE	FALSE	n.a.	n.a.	n.a.	n.a.	n.a.	n.a.	n.a.	n.a.	n.a.	n.a.	n.a.
6533	Birds	Sparrow CoV HKU17	nucleocapsid	342	0	16	6.15385	22	8.17844	0.666039	FALSE	0.824478	FALSE	14	13	0.980205	FALSE	0.952135	FALSE	11	13	0.914919	FALSE	0.919839	FALSE	YP_005352850.1	Deltacoronavirus	sparrow	FALSE	FALSE	YP_009724397.2	40	55	30	2	6	59	45	97	6.77e-08	38.5
4574	Birds	Sparrow CoV HKU17	nucleocapsid	342	264	23	8.84615	31	11.5242	0.596166	FALSE	0.807354	FALSE	17	20	0.873454	FALSE	0.916494	FALSE	15	24	0.314574	FALSE	0.654993	FALSE	YP_005352850.1	Deltacoronavirus	sparrow	FALSE	FALSE	n.a.	n.a.	n.a.	n.a.	n.a.	n.a.	n.a.	n.a.	n.a.	n.a.	n.a.
1245	Birds	Sparrow CoV HKU17	nucleocapsid	342	278	21	8.07692	17	6.3197	0.736274	FALSE	0.782168	FALSE	13	14	0.980205	FALSE	0.916494	FALSE	13	14	0.98027	FALSE	0.954088	FALSE	YP_005352850.1	Deltacoronavirus	sparrow	FALSE	FALSE	n.a.	n.a.	n.a.	n.a.	n.a.	n.a.	n.a.	n.a.	n.a.	n.a.	n.a.
10254	Birds	Sparrow CoV HKU17	polyprotein 1ab	6277	4708	20	7.69231	28	10.4089	0.553597	FALSE	0.803381	FALSE	14	16	0.929955	FALSE	0.916494	FALSE	13	14	0.98027	FALSE	0.828598	FALSE	YP_005352845.1	Deltacoronavirus	sparrow	FALSE	FALSE	YP_009724389.1	47.619	63	33	0	2	64	5476	5538	6.14e-19	69.7
3553	Birds	Sparrow CoV HKU17	polyprotein 1ab	6277	5852	32	12.3077	42	15.6134	0.548598	FALSE	0.674641	FALSE	28	31	0.913082	FALSE	0.643011	FALSE	23	28	0.753623	FALSE	0.828598	FALSE	YP_005352845.1	Deltacoronavirus	sparrow	FALSE	FALSE	YP_009724389.1	47.727	44	23	0	2	45	6650	6693	1.05e-13	55.1
5308	Birds	Sparrow CoV HKU17	spike	1206	704	8	3.07692	104	38.6617	1.64957e-22	TRUE	1.03319e-15	TRUE	8	71	1.223e-14	TRUE	2.58614e-10	TRUE	6	72	5.77657e-16	TRUE	8.23649e-11	TRUE	YP_005352846.1	Deltacoronavirus	sparrow	FALSE	FALSE	YP_009724390.1	43.75	64	33	2	2	63	800	862	2.92e-12	50.8
9657	Birds	Thrush CoV HKU12-600	polyprotein 1ab	6286	3740	21	8.07692	17	6.3197	0.736274	FALSE	0.881756	FALSE	11	10	0.975058	FALSE	0.978437	FALSE	10	15	0.585661	FALSE	0.877601	FALSE	YP_002308496.1	Deltacoronavirus	grey-backed thrush	FALSE	FALSE	YP_009724389.1	30.159	63	43	1	3	64	4532	4594	7.21e-08	38.5
10412	Birds	Thrush CoV HKU12-600	polyprotein 1ab	6286	5280	11	4.23077	22	8.17844	0.171819	FALSE	0.638882	FALSE	9	18	0.198004	FALSE	0.643011	FALSE	9	15	0.449203	FALSE	0.828598	FALSE	YP_002308496.1	Deltacoronavirus	grey-backed thrush	FALSE	FALSE	YP_009724389.1	38.333	60	37	0	1	60	6038	6097	1.4e-09	43.1
4361	Birds	Thrush CoV HKU12-600	polyprotein 1ab	6286	5852	27	10.3846	25	9.29368	0.915063	FALSE	0.827366	FALSE	23	18	0.709397	FALSE	0.705475	FALSE	22	17	0.699803	FALSE	0.715839	FALSE	YP_002308496.1	Deltacoronavirus	grey-backed thrush	FALSE	FALSE	YP_009724389.1	45.833	48	26	0	5	52	6644	6691	1.54e-13	54.3
10632	Birds	Thrush CoV HKU12-600	spike	1192	660	4	1.53846	67	24.9071	3.22086e-14	TRUE	3.85488e-07	TRUE	2	45	1.58015e-10	TRUE	3.82804e-05	TRUE	2	48	2.66896e-11	TRUE	1.42554e-05	TRUE	YP_002308497.1	Deltacoronavirus	grey-backed thrush	FALSE	FALSE	YP_009724390.1	55.556	27	10	1	34	58	800	826	0.000103	29.6
11853	Birds	Turkey CoV	polyprotein 1ab	6602	968	12	4.61538	24	8.92193	0.144695	FALSE	0.58882	FALSE	7	20	0.0340852	FALSE	0.397822	FALSE	10	19	0.220627	FALSE	0.654993	FALSE	YP_001941164.2	Gammacoronavirus	turkey	FALSE	FALSE	n.a.	n.a.	n.a.	n.a.	n.a.	n.a.	n.a.	n.a.	n.a.	n.a.	n.a.
11867	Birds	Turkey CoV	polyprotein 1ab	6602	1496	37	14.2308	35	13.0112	0.919774	FALSE	0.656277	FALSE	26	22	0.825452	FALSE	0.765601	FALSE	23	26	0.900009	FALSE	0.919839	FALSE	YP_001941164.2	Gammacoronavirus	turkey	FALSE	FALSE	n.a.	n.a.	n.a.	n.a.	n.a.	n.a.	n.a.	n.a.	n.a.	n.a.	n.a.
1394	Birds	Turkey CoV	polyprotein 1ab	6602	1804	17	6.53846	27	10.0372	0.34606	FALSE	0.701348	FALSE	12	20	0.334269	FALSE	0.705475	FALSE	13	22	0.27975	FALSE	0.654993	FALSE	YP_001941164.2	Gammacoronavirus	turkey	FALSE	FALSE	n.a.	n.a.	n.a.	n.a.	n.a.	n.a.	n.a.	n.a.	n.a.	n.a.	n.a.
6108	Birds	Turkey CoV	spike	1226	660	3	1.15385	53	19.7026	3.66804e-11	TRUE	9.06313e-05	TRUE	3	36	1.63464e-07	TRUE	0.00256192	TRUE	3	38	5.39498e-08	TRUE	0.0016077	TRUE	YP_001941166.1	Gammacoronavirus	turkey	FALSE	FALSE	YP_009724390.1	44.444	36	17	1	20	55	794	826	5.39e-06	33.1
10055	Birds	Turkey CoV	spike	1226	704	4	1.53846	45	16.7286	1.31293e-08	TRUE	0.00139442	TRUE	2	32	4.60609e-07	TRUE	0.00725035	FALSE	3	32	1.80292e-06	TRUE	0.00892283	FALSE	YP_001941166.1	Gammacoronavirus	turkey	FALSE	FALSE	YP_009724390.1	41.791	67	27	3	1	64	816	873	2.97e-08	39.3
9651	Birds	White-eye CoV HKU16	nucleocapsid	347	88	19	7.30769	8	2.97398	0.0770478	FALSE	0.533264	FALSE	14	5	0.105579	FALSE	0.57971	FALSE	n.a.	n.a.	FALSE	FALSE	FALSE	FALSE	YP_005352842.1	Deltacoronavirus	white-eye	FALSE	FALSE	YP_009724397.2	37.736	53	29	2	7	59	130	178	2.44e-05	31.2
3508	Birds	White-eye CoV HKU16	nucleocapsid	347	132	42	16.1538	72	26.7658	0.0122356	TRUE	0.0460446	FALSE	32	44	0.302509	FALSE	0.293017	FALSE	30	46	0.122149	FALSE	0.262272	FALSE	YP_005352842.1	Deltacoronavirus	white-eye	FALSE	FALSE	n.a.	n.a.	n.a.	n.a.	n.a.	n.a.	n.a.	n.a.	n.a.	n.a.	n.a.
12022	Birds	White-eye CoV HKU16	nucleocapsid	347	283	23	8.84615	21	7.80669	0.910588	FALSE	0.86746	FALSE	16	15	0.982533	FALSE	0.916494	FALSE	17	16	0.983553	FALSE	0.877601	FALSE	YP_005352842.1	Deltacoronavirus	white-eye	FALSE	FALSE	n.a.	n.a.	n.a.	n.a.	n.a.	n.a.	n.a.	n.a.	n.a.	n.a.	n.a.
11888	Birds	White-eye CoV HKU16	polyprotein 1ab	6295	616	23	8.84615	26	9.66543	0.948577	FALSE	0.86746	FALSE	18	15	0.860814	FALSE	0.821832	FALSE	18	16	0.93747	FALSE	0.774195	FALSE	YP_005352837.1	Deltacoronavirus	white-eye	FALSE	FALSE	n.a.	n.a.	n.a.	n.a.	n.a.	n.a.	n.a.	n.a.	n.a.	n.a.	n.a.
2190	Birds	White-eye CoV HKU16	polyprotein 1ab	6295	748	14	5.38462	22	8.17844	0.443269	FALSE	0.74402	FALSE	8	15	0.320894	FALSE	0.643011	FALSE	10	14	0.700697	FALSE	0.919839	FALSE	YP_005352837.1	Deltacoronavirus	white-eye	FALSE	FALSE	n.a.	n.a.	n.a.	n.a.	n.a.	n.a.	n.a.	n.a.	n.a.	n.a.	n.a.
12107	Birds	White-eye CoV HKU16	polyprotein 1ab	6295	1320	15	5.76923	18	6.69145	0.908353	FALSE	0.944037	FALSE	9	10	0.972625	FALSE	0.978437	FALSE	11	12	0.977134	FALSE	0.954088	FALSE	YP_005352837.1	Deltacoronavirus	white-eye	FALSE	FALSE	n.a.	n.a.	n.a.	n.a.	n.a.	n.a.	n.a.	n.a.	n.a.	n.a.	n.a.
8825	Birds	White-eye CoV HKU16	spike	1179	660	0	0	40	14.8699	8.27915e-10	TRUE	0.0024846	TRUE	0	28	2.60734e-07	TRUE	0.0137158	FALSE	0	28	2.74766e-07	TRUE	0.0164291	FALSE	YP_005352838.1	Deltacoronavirus	white-eye	FALSE	FALSE	YP_009724390.1	50	50	21	3	17	64	798	845	2.32e-07	37
5108	Birds	Wigeon CoV HKU20	nucleocapsid	350	264	62	23.8462	65	24.1636	0.996356	FALSE	0.3426	FALSE	40	53	0.295784	FALSE	0.397822	FALSE	43	47	0.89022	FALSE	0.593078	FALSE	YP_005352875.1	Alphacoronavirus	wigeon	FALSE	FALSE	n.a.	n.a.	n.a.	n.a.	n.a.	n.a.	n.a.	n.a.	n.a.	n.a.	n.a.
2236	Birds	Wigeon CoV HKU20	nucleocapsid	350	286	48	18.4615	57	21.1896	0.734001	FALSE	0.712123	FALSE	35	44	0.52008	FALSE	0.643011	FALSE	32	42	0.432569	FALSE	0.593078	FALSE	YP_005352875.1	Alphacoronavirus	wigeon	FALSE	FALSE	n.a.	n.a.	n.a.	n.a.	n.a.	n.a.	n.a.	n.a.	n.a.	n.a.	n.a.
8809	Birds	Wigeon CoV HKU20	polyprotein 1ab	6206	176	15	5.76923	42	15.6134	0.00127689	TRUE	0.0563036	FALSE	11	22	0.133318	FALSE	0.455983	FALSE	13	28	0.0462444	FALSE	0.262272	FALSE	YP_005352870.1	Alphacoronavirus	wigeon	FALSE	FALSE	n.a.	n.a.	n.a.	n.a.	n.a.	n.a.	n.a.	n.a.	n.a.	n.a.	n.a.
2840	Birds	Wigeon CoV HKU20	polyprotein 1ab	6206	4048	19	7.30769	27	10.0372	0.537779	FALSE	0.80184	FALSE	15	19	0.771522	FALSE	0.916494	FALSE	17	18	0.984396	FALSE	0.877601	FALSE	YP_005352870.1	Alphacoronavirus	wigeon	FALSE	FALSE	YP_009724389.1	81.538	65	11	1	1	64	4896	4960	3.63e-33	110
7604	Birds	Wigeon CoV HKU20	spike	1212	704	6	2.30769	67	24.9071	4.71494e-13	TRUE	1.00432e-06	TRUE	5	46	4.8289e-09	TRUE	9.72209e-05	TRUE	4	48	4.38037e-10	TRUE	3.7151e-05	TRUE	YP_005352871.1	Alphacoronavirus	wigeon	FALSE	FALSE	YP_009724390.1	41.27	63	34	2	1	61	801	862	1.61e-10	45.8
5754	Birds	Wigeon CoV HKU20	spike	1212	1100	13	5	19	7.0632	0.609487	FALSE	0.875085	FALSE	12	12	1	FALSE	0.916494	FALSE	12	14	0.920774	FALSE	0.919839	FALSE	YP_005352871.1	Alphacoronavirus	wigeon	FALSE	FALSE	YP_009724390.1	33.333	63	40	1	1	63	1172	1232	7.09e-10	43.9
