# Supplementary material for: Cross-reactive antibodies against human coronaviruses and the animal coronavirome suggest diagnostics for future zoonotic spillovers
Source: Sci Immunol. 2021 Jul 29;6(61):eabe9950. doi: 10.1126/sciimmunol.abe9950 (PMC9267281; doi:10.1126/sciimmunol.abe9950)
Supplement: Supplementary file 3 — Data files S1 to S4 [file sciimmunol.abe9950_data_files_s1_to_s4.zip › sciimmunol.abe9950_Data_file_S4.xlsx]

## Sheet: Fig. 2a
	SARS-CoV-2	virus	# peptides per individual
0	Unexposed	MERS-CoV	0
1	Unexposed	SARS-CoV	3
2	Unexposed	SARS-CoV-2	1
3	Unexposed	hCoV-299E	3
4	Unexposed	hCoV-HKU1	1
5	Unexposed	hCoV-NL63	5
6	Unexposed	hCoV-OC43	2
7	Unexposed	MERS-CoV	2
8	Unexposed	SARS-CoV	1
9	Unexposed	SARS-CoV-2	0
10	Unexposed	hCoV-299E	1
11	Unexposed	hCoV-HKU1	3
12	Unexposed	hCoV-NL63	3
13	Unexposed	hCoV-OC43	3
14	Unexposed	MERS-CoV	0
15	Unexposed	SARS-CoV	2
16	Unexposed	SARS-CoV-2	1
17	Unexposed	hCoV-299E	4
18	Unexposed	hCoV-HKU1	1
19	Unexposed	hCoV-NL63	1
20	Unexposed	hCoV-OC43	2
21	Unexposed	MERS-CoV	3
22	Unexposed	SARS-CoV	1
23	Unexposed	SARS-CoV-2	5
24	Unexposed	hCoV-299E	3
25	Unexposed	hCoV-HKU1	0
26	Unexposed	hCoV-NL63	1
27	Unexposed	hCoV-OC43	1
28	Unexposed	MERS-CoV	1
29	Unexposed	SARS-CoV	0
30	Unexposed	SARS-CoV-2	0
31	Unexposed	hCoV-299E	3
32	Unexposed	hCoV-HKU1	4
33	Unexposed	hCoV-NL63	4
34	Unexposed	hCoV-OC43	3
35	Unexposed	MERS-CoV	2
36	Unexposed	SARS-CoV	2
37	Unexposed	SARS-CoV-2	2
38	Unexposed	hCoV-299E	4
39	Unexposed	hCoV-HKU1	2
40	Unexposed	hCoV-NL63	1
41	Unexposed	hCoV-OC43	6
42	Unexposed	MERS-CoV	0
43	Unexposed	SARS-CoV	3
44	Unexposed	SARS-CoV-2	3
45	Unexposed	hCoV-299E	5
46	Unexposed	hCoV-HKU1	3
47	Unexposed	hCoV-NL63	3
48	Unexposed	hCoV-OC43	2
49	Unexposed	MERS-CoV	1
50	Unexposed	SARS-CoV	2
51	Unexposed	SARS-CoV-2	3
52	Unexposed	hCoV-299E	4
53	Unexposed	hCoV-HKU1	1
54	Unexposed	hCoV-NL63	2
55	Unexposed	hCoV-OC43	1
56	Unexposed	MERS-CoV	2
57	Unexposed	SARS-CoV	1
58	Unexposed	SARS-CoV-2	1
59	Unexposed	hCoV-299E	4
60	Unexposed	hCoV-HKU1	5
61	Unexposed	hCoV-NL63	1
62	Unexposed	hCoV-OC43	4
63	Unexposed	MERS-CoV	3
64	Unexposed	SARS-CoV	0
65	Unexposed	SARS-CoV-2	2
66	Unexposed	hCoV-299E	4
67	Unexposed	hCoV-HKU1	3
68	Unexposed	hCoV-NL63	2
69	Unexposed	hCoV-OC43	3
70	Unexposed	MERS-CoV	3
71	Unexposed	SARS-CoV	2
72	Unexposed	SARS-CoV-2	2
73	Unexposed	hCoV-299E	3
74	Unexposed	hCoV-HKU1	2
75	Unexposed	hCoV-NL63	3
76	Unexposed	hCoV-OC43	0
77	Unexposed	MERS-CoV	1
78	Unexposed	SARS-CoV	2
79	Unexposed	SARS-CoV-2	0
80	Unexposed	hCoV-299E	5
81	Unexposed	hCoV-HKU1	3
82	Unexposed	hCoV-NL63	2
83	Unexposed	hCoV-OC43	3
84	Unexposed	MERS-CoV	0
85	Unexposed	SARS-CoV	0
86	Unexposed	SARS-CoV-2	1
87	Unexposed	hCoV-299E	5
88	Unexposed	hCoV-HKU1	1
89	Unexposed	hCoV-NL63	1
90	Unexposed	hCoV-OC43	0
91	Unexposed	MERS-CoV	1
92	Unexposed	SARS-CoV	0
93	Unexposed	SARS-CoV-2	0
94	Unexposed	hCoV-299E	4
95	Unexposed	hCoV-HKU1	1
96	Unexposed	hCoV-NL63	4
97	Unexposed	hCoV-OC43	4
98	Unexposed	MERS-CoV	2
99	Unexposed	SARS-CoV	3
100	Unexposed	SARS-CoV-2	1
101	Unexposed	hCoV-299E	2
102	Unexposed	hCoV-HKU1	4
103	Unexposed	hCoV-NL63	2
104	Unexposed	hCoV-OC43	5
105	Unexposed	MERS-CoV	2
106	Unexposed	SARS-CoV	2
107	Unexposed	SARS-CoV-2	0
108	Unexposed	hCoV-299E	3
109	Unexposed	hCoV-HKU1	2
110	Unexposed	hCoV-NL63	3
111	Unexposed	hCoV-OC43	2
112	Unexposed	MERS-CoV	0
113	Unexposed	SARS-CoV	2
114	Unexposed	SARS-CoV-2	0
115	Unexposed	hCoV-299E	0
116	Unexposed	hCoV-HKU1	3
117	Unexposed	hCoV-NL63	2
118	Unexposed	hCoV-OC43	4
119	Unexposed	MERS-CoV	3
120	Unexposed	SARS-CoV	1
121	Unexposed	SARS-CoV-2	1
122	Unexposed	hCoV-299E	8
123	Unexposed	hCoV-HKU1	4
124	Unexposed	hCoV-NL63	6
125	Unexposed	hCoV-OC43	2
126	Unexposed	MERS-CoV	4
127	Unexposed	SARS-CoV	3
128	Unexposed	SARS-CoV-2	1
129	Unexposed	hCoV-299E	1
130	Unexposed	hCoV-HKU1	3
131	Unexposed	hCoV-NL63	2
132	Unexposed	hCoV-OC43	3
133	Unexposed	MERS-CoV	7
134	Unexposed	SARS-CoV	3
135	Unexposed	SARS-CoV-2	3
136	Unexposed	hCoV-299E	4
137	Unexposed	hCoV-HKU1	5
138	Unexposed	hCoV-NL63	3
139	Unexposed	hCoV-OC43	2
140	Unexposed	MERS-CoV	3
141	Unexposed	SARS-CoV	2
142	Unexposed	SARS-CoV-2	2
143	Unexposed	hCoV-299E	9
144	Unexposed	hCoV-HKU1	4
145	Unexposed	hCoV-NL63	4
146	Unexposed	hCoV-OC43	0
147	Unexposed	MERS-CoV	5
148	Unexposed	SARS-CoV	2
149	Unexposed	SARS-CoV-2	0
150	Unexposed	hCoV-299E	3
151	Unexposed	hCoV-HKU1	1
152	Unexposed	hCoV-NL63	3
153	Unexposed	hCoV-OC43	5
154	Unexposed	MERS-CoV	0
155	Unexposed	SARS-CoV	3
156	Unexposed	SARS-CoV-2	1
157	Unexposed	hCoV-299E	5
158	Unexposed	hCoV-HKU1	4
159	Unexposed	hCoV-NL63	3
160	Unexposed	hCoV-OC43	2
161	Unexposed	MERS-CoV	1
162	Unexposed	SARS-CoV	3
163	Unexposed	SARS-CoV-2	2
164	Unexposed	hCoV-299E	4
165	Unexposed	hCoV-HKU1	2
166	Unexposed	hCoV-NL63	4
167	Unexposed	hCoV-OC43	1
168	Unexposed	MERS-CoV	2
169	Unexposed	SARS-CoV	1
170	Unexposed	SARS-CoV-2	0
171	Unexposed	hCoV-299E	3
172	Unexposed	hCoV-HKU1	2
173	Unexposed	hCoV-NL63	1
174	Unexposed	hCoV-OC43	3
175	Unexposed	MERS-CoV	0
176	Unexposed	SARS-CoV	3
177	Unexposed	SARS-CoV-2	1
178	Unexposed	hCoV-299E	2
179	Unexposed	hCoV-HKU1	2
180	Unexposed	hCoV-NL63	2
181	Unexposed	hCoV-OC43	2
182	Unexposed	MERS-CoV	1
183	Unexposed	SARS-CoV	1
184	Unexposed	SARS-CoV-2	1
185	Unexposed	hCoV-299E	4
186	Unexposed	hCoV-HKU1	1
187	Unexposed	hCoV-NL63	3
188	Unexposed	hCoV-OC43	1
189	Unexposed	MERS-CoV	6
190	Unexposed	SARS-CoV	3
191	Unexposed	SARS-CoV-2	4
192	Unexposed	hCoV-299E	11
193	Unexposed	hCoV-HKU1	3
194	Unexposed	hCoV-NL63	1
195	Unexposed	hCoV-OC43	4
196	Unexposed	MERS-CoV	0
197	Unexposed	SARS-CoV	1
198	Unexposed	SARS-CoV-2	3
199	Unexposed	hCoV-299E	6
200	Unexposed	hCoV-HKU1	1
201	Unexposed	hCoV-NL63	2
202	Unexposed	hCoV-OC43	2
203	Unexposed	MERS-CoV	3
204	Unexposed	SARS-CoV	3
205	Unexposed	SARS-CoV-2	1
206	Unexposed	hCoV-299E	6
207	Unexposed	hCoV-HKU1	6
208	Unexposed	hCoV-NL63	9
209	Unexposed	hCoV-OC43	4
210	Unexposed	MERS-CoV	3
211	Unexposed	SARS-CoV	5
212	Unexposed	SARS-CoV-2	3
213	Unexposed	hCoV-299E	5
214	Unexposed	hCoV-HKU1	4
215	Unexposed	hCoV-NL63	4
216	Unexposed	hCoV-OC43	2
217	Unexposed	MERS-CoV	1
218	Unexposed	SARS-CoV	1
219	Unexposed	SARS-CoV-2	0
220	Unexposed	hCoV-299E	4
221	Unexposed	hCoV-HKU1	2
222	Unexposed	hCoV-NL63	3
223	Unexposed	hCoV-OC43	2
224	Unexposed	MERS-CoV	0
225	Unexposed	SARS-CoV	2
226	Unexposed	SARS-CoV-2	2
227	Unexposed	hCoV-299E	2
228	Unexposed	hCoV-HKU1	3
229	Unexposed	hCoV-NL63	2
230	Unexposed	hCoV-OC43	3
231	Unexposed	MERS-CoV	0
232	Unexposed	SARS-CoV	0
233	Unexposed	SARS-CoV-2	0
234	Unexposed	hCoV-299E	2
235	Unexposed	hCoV-HKU1	1
236	Unexposed	hCoV-NL63	1
237	Unexposed	hCoV-OC43	1
238	Unexposed	MERS-CoV	4
239	Unexposed	SARS-CoV	4
240	Unexposed	SARS-CoV-2	7
241	Unexposed	hCoV-299E	3
242	Unexposed	hCoV-HKU1	1
243	Unexposed	hCoV-NL63	7
244	Unexposed	hCoV-OC43	2
245	Unexposed	MERS-CoV	0
246	Unexposed	SARS-CoV	1
247	Unexposed	SARS-CoV-2	1
248	Unexposed	hCoV-299E	5
249	Unexposed	hCoV-HKU1	1
250	Unexposed	hCoV-NL63	5
251	Unexposed	hCoV-OC43	2
252	Unexposed	MERS-CoV	3
253	Unexposed	SARS-CoV	4
254	Unexposed	SARS-CoV-2	3
255	Unexposed	hCoV-299E	4
256	Unexposed	hCoV-HKU1	7
257	Unexposed	hCoV-NL63	5
258	Unexposed	hCoV-OC43	0
259	Unexposed	MERS-CoV	2
260	Unexposed	SARS-CoV	1
261	Unexposed	SARS-CoV-2	0
262	Unexposed	hCoV-299E	4
263	Unexposed	hCoV-HKU1	2
264	Unexposed	hCoV-NL63	3
265	Unexposed	hCoV-OC43	3
266	Unexposed	MERS-CoV	0
267	Unexposed	SARS-CoV	0
268	Unexposed	SARS-CoV-2	1
269	Unexposed	hCoV-299E	3
270	Unexposed	hCoV-HKU1	1
271	Unexposed	hCoV-NL63	1
272	Unexposed	hCoV-OC43	2
273	Unexposed	MERS-CoV	0
274	Unexposed	SARS-CoV	0
275	Unexposed	SARS-CoV-2	0
276	Unexposed	hCoV-299E	3
277	Unexposed	hCoV-HKU1	2
278	Unexposed	hCoV-NL63	2
279	Unexposed	hCoV-OC43	6
280	Unexposed	MERS-CoV	3
281	Unexposed	SARS-CoV	5
282	Unexposed	SARS-CoV-2	1
283	Unexposed	hCoV-299E	6
284	Unexposed	hCoV-HKU1	4
285	Unexposed	hCoV-NL63	6
286	Unexposed	hCoV-OC43	8
287	Unexposed	MERS-CoV	0
288	Unexposed	SARS-CoV	5
289	Unexposed	SARS-CoV-2	3
290	Unexposed	hCoV-299E	6
291	Unexposed	hCoV-HKU1	4
292	Unexposed	hCoV-NL63	2
293	Unexposed	hCoV-OC43	3
294	Unexposed	MERS-CoV	7
295	Unexposed	SARS-CoV	5
296	Unexposed	SARS-CoV-2	2
297	Unexposed	hCoV-299E	3
298	Unexposed	hCoV-HKU1	5
299	Unexposed	hCoV-NL63	4
300	Unexposed	hCoV-OC43	7
301	Unexposed	MERS-CoV	2
302	Unexposed	SARS-CoV	1
303	Unexposed	SARS-CoV-2	5
304	Unexposed	hCoV-299E	3
305	Unexposed	hCoV-HKU1	3
306	Unexposed	hCoV-NL63	3
307	Unexposed	hCoV-OC43	2
308	Unexposed	MERS-CoV	5
309	Unexposed	SARS-CoV	2
310	Unexposed	SARS-CoV-2	1
311	Unexposed	hCoV-299E	5
312	Unexposed	hCoV-HKU1	3
313	Unexposed	hCoV-NL63	4
314	Unexposed	hCoV-OC43	1
315	Unexposed	MERS-CoV	1
316	Unexposed	SARS-CoV	1
317	Unexposed	SARS-CoV-2	1
318	Unexposed	hCoV-299E	4
319	Unexposed	hCoV-HKU1	5
320	Unexposed	hCoV-NL63	5
321	Unexposed	hCoV-OC43	3
322	Unexposed	MERS-CoV	1
323	Unexposed	SARS-CoV	0
324	Unexposed	SARS-CoV-2	0
325	Unexposed	hCoV-299E	1
326	Unexposed	hCoV-HKU1	1
327	Unexposed	hCoV-NL63	2
328	Unexposed	hCoV-OC43	8
329	Unexposed	MERS-CoV	2
330	Unexposed	SARS-CoV	0
331	Unexposed	SARS-CoV-2	1
332	Unexposed	hCoV-299E	3
333	Unexposed	hCoV-HKU1	4
334	Unexposed	hCoV-NL63	1
335	Unexposed	hCoV-OC43	3
336	Unexposed	MERS-CoV	4
337	Unexposed	SARS-CoV	4
338	Unexposed	SARS-CoV-2	2
339	Unexposed	hCoV-299E	7
340	Unexposed	hCoV-HKU1	4
341	Unexposed	hCoV-NL63	9
342	Unexposed	hCoV-OC43	4
343	Unexposed	MERS-CoV	5
344	Unexposed	SARS-CoV	5
345	Unexposed	SARS-CoV-2	0
346	Unexposed	hCoV-299E	9
347	Unexposed	hCoV-HKU1	7
348	Unexposed	hCoV-NL63	4
349	Unexposed	hCoV-OC43	5
350	Unexposed	MERS-CoV	2
351	Unexposed	SARS-CoV	2
352	Unexposed	SARS-CoV-2	2
353	Unexposed	hCoV-299E	4
354	Unexposed	hCoV-HKU1	2
355	Unexposed	hCoV-NL63	2
356	Unexposed	hCoV-OC43	4
357	Unexposed	MERS-CoV	4
358	Unexposed	SARS-CoV	2
359	Unexposed	SARS-CoV-2	3
360	Unexposed	hCoV-299E	1
361	Unexposed	hCoV-HKU1	7
362	Unexposed	hCoV-NL63	6
363	Unexposed	hCoV-OC43	5
364	Unexposed	MERS-CoV	4
365	Unexposed	SARS-CoV	3
366	Unexposed	SARS-CoV-2	2
367	Unexposed	hCoV-299E	5
368	Unexposed	hCoV-HKU1	3
369	Unexposed	hCoV-NL63	4
370	Unexposed	hCoV-OC43	1
371	Unexposed	MERS-CoV	1
372	Unexposed	SARS-CoV	1
373	Unexposed	SARS-CoV-2	2
374	Unexposed	hCoV-299E	1
375	Unexposed	hCoV-HKU1	1
376	Unexposed	hCoV-NL63	3
377	Unexposed	hCoV-OC43	3
378	Unexposed	MERS-CoV	6
379	Unexposed	SARS-CoV	1
380	Unexposed	SARS-CoV-2	0
381	Unexposed	hCoV-299E	2
382	Unexposed	hCoV-HKU1	4
383	Unexposed	hCoV-NL63	3
384	Unexposed	hCoV-OC43	2
385	Unexposed	MERS-CoV	2
386	Unexposed	SARS-CoV	0
387	Unexposed	SARS-CoV-2	0
388	Unexposed	hCoV-299E	4
389	Unexposed	hCoV-HKU1	3
390	Unexposed	hCoV-NL63	8
391	Unexposed	hCoV-OC43	4
392	Unexposed	MERS-CoV	2
393	Unexposed	SARS-CoV	5
394	Unexposed	SARS-CoV-2	4
395	Unexposed	hCoV-299E	2
396	Unexposed	hCoV-HKU1	3
397	Unexposed	hCoV-NL63	2
398	Unexposed	hCoV-OC43	3
399	Unexposed	MERS-CoV	0
400	Unexposed	SARS-CoV	4
401	Unexposed	SARS-CoV-2	2
402	Unexposed	hCoV-299E	1
403	Unexposed	hCoV-HKU1	3
404	Unexposed	hCoV-NL63	1
405	Unexposed	hCoV-OC43	2
406	Unexposed	MERS-CoV	0
407	Unexposed	SARS-CoV	3
408	Unexposed	SARS-CoV-2	1
409	Unexposed	hCoV-299E	5
410	Unexposed	hCoV-HKU1	3
411	Unexposed	hCoV-NL63	1
412	Unexposed	hCoV-OC43	4
413	Unexposed	MERS-CoV	1
414	Unexposed	SARS-CoV	3
415	Unexposed	SARS-CoV-2	1
416	Unexposed	hCoV-299E	2
417	Unexposed	hCoV-HKU1	1
418	Unexposed	hCoV-NL63	3
419	Unexposed	hCoV-OC43	2
420	Unexposed	MERS-CoV	2
421	Unexposed	SARS-CoV	1
422	Unexposed	SARS-CoV-2	1
423	Unexposed	hCoV-299E	3
424	Unexposed	hCoV-HKU1	1
425	Unexposed	hCoV-NL63	5
426	Unexposed	hCoV-OC43	5
427	Unexposed	MERS-CoV	0
428	Unexposed	SARS-CoV	3
429	Unexposed	SARS-CoV-2	1
430	Unexposed	hCoV-299E	3
431	Unexposed	hCoV-HKU1	4
432	Unexposed	hCoV-NL63	0
433	Unexposed	hCoV-OC43	2
434	Unexposed	MERS-CoV	2
435	Unexposed	SARS-CoV	0
436	Unexposed	SARS-CoV-2	0
437	Unexposed	hCoV-299E	3
438	Unexposed	hCoV-HKU1	3
439	Unexposed	hCoV-NL63	3
440	Unexposed	hCoV-OC43	0
441	Unexposed	MERS-CoV	5
442	Unexposed	SARS-CoV	3
443	Unexposed	SARS-CoV-2	2
444	Unexposed	hCoV-299E	2
445	Unexposed	hCoV-HKU1	3
446	Unexposed	hCoV-NL63	5
447	Unexposed	hCoV-OC43	2
448	Unexposed	MERS-CoV	2
449	Unexposed	SARS-CoV	4
450	Unexposed	SARS-CoV-2	4
451	Unexposed	hCoV-299E	2
452	Unexposed	hCoV-HKU1	4
453	Unexposed	hCoV-NL63	3
454	Unexposed	hCoV-OC43	1
455	Unexposed	MERS-CoV	2
456	Unexposed	SARS-CoV	4
457	Unexposed	SARS-CoV-2	3
458	Unexposed	hCoV-299E	4
459	Unexposed	hCoV-HKU1	5
460	Unexposed	hCoV-NL63	5
461	Unexposed	hCoV-OC43	2
462	Unexposed	MERS-CoV	1
463	Unexposed	SARS-CoV	5
464	Unexposed	SARS-CoV-2	4
465	Unexposed	hCoV-299E	1
466	Unexposed	hCoV-HKU1	3
467	Unexposed	hCoV-NL63	6
468	Unexposed	hCoV-OC43	2
469	Unexposed	MERS-CoV	1
470	Unexposed	SARS-CoV	1
471	Unexposed	SARS-CoV-2	1
472	Unexposed	hCoV-299E	2
473	Unexposed	hCoV-HKU1	1
474	Unexposed	hCoV-NL63	3
475	Unexposed	hCoV-OC43	1
476	Unexposed	MERS-CoV	2
477	Unexposed	SARS-CoV	4
478	Unexposed	SARS-CoV-2	3
479	Unexposed	hCoV-299E	3
480	Unexposed	hCoV-HKU1	4
481	Unexposed	hCoV-NL63	3
482	Unexposed	hCoV-OC43	0
483	Unexposed	MERS-CoV	1
484	Unexposed	SARS-CoV	0
485	Unexposed	SARS-CoV-2	0
486	Unexposed	hCoV-299E	3
487	Unexposed	hCoV-HKU1	2
488	Unexposed	hCoV-NL63	1
489	Unexposed	hCoV-OC43	1
490	Unexposed	MERS-CoV	4
491	Unexposed	SARS-CoV	1
492	Unexposed	SARS-CoV-2	1
493	Unexposed	hCoV-299E	5
494	Unexposed	hCoV-HKU1	2
495	Unexposed	hCoV-NL63	3
496	Unexposed	hCoV-OC43	2
497	Unexposed	MERS-CoV	9
498	Unexposed	SARS-CoV	5
499	Unexposed	SARS-CoV-2	5
500	Unexposed	hCoV-299E	3
501	Unexposed	hCoV-HKU1	3
502	Unexposed	hCoV-NL63	3
503	Unexposed	hCoV-OC43	2
504	Unexposed	MERS-CoV	5
505	Unexposed	SARS-CoV	1
506	Unexposed	SARS-CoV-2	2
507	Unexposed	hCoV-299E	3
508	Unexposed	hCoV-HKU1	1
509	Unexposed	hCoV-NL63	1
510	Unexposed	hCoV-OC43	3
511	Unexposed	MERS-CoV	1
512	Unexposed	SARS-CoV	1
513	Unexposed	SARS-CoV-2	1
514	Unexposed	hCoV-299E	4
515	Unexposed	hCoV-HKU1	0
516	Unexposed	hCoV-NL63	3
517	Unexposed	hCoV-OC43	2
518	Unexposed	MERS-CoV	4
519	Unexposed	SARS-CoV	5
520	Unexposed	SARS-CoV-2	4
521	Unexposed	hCoV-299E	4
522	Unexposed	hCoV-HKU1	8
523	Unexposed	hCoV-NL63	4
524	Unexposed	hCoV-OC43	7
525	Unexposed	MERS-CoV	0
526	Unexposed	SARS-CoV	2
527	Unexposed	SARS-CoV-2	1
528	Unexposed	hCoV-299E	2
529	Unexposed	hCoV-HKU1	2
530	Unexposed	hCoV-NL63	2
531	Unexposed	hCoV-OC43	3
532	Unexposed	MERS-CoV	2
533	Unexposed	SARS-CoV	3
534	Unexposed	SARS-CoV-2	1
535	Unexposed	hCoV-299E	7
536	Unexposed	hCoV-HKU1	2
537	Unexposed	hCoV-NL63	4
538	Unexposed	hCoV-OC43	2
539	Unexposed	MERS-CoV	3
540	Unexposed	SARS-CoV	2
541	Unexposed	SARS-CoV-2	2
542	Unexposed	hCoV-299E	3
543	Unexposed	hCoV-HKU1	5
544	Unexposed	hCoV-NL63	1
545	Unexposed	hCoV-OC43	2
546	Unexposed	MERS-CoV	6
547	Unexposed	SARS-CoV	5
548	Unexposed	SARS-CoV-2	5
549	Unexposed	hCoV-299E	2
550	Unexposed	hCoV-HKU1	5
551	Unexposed	hCoV-NL63	4
552	Unexposed	hCoV-OC43	6
553	Unexposed	MERS-CoV	8
554	Unexposed	SARS-CoV	4
555	Unexposed	SARS-CoV-2	1
556	Unexposed	hCoV-299E	3
557	Unexposed	hCoV-HKU1	6
558	Unexposed	hCoV-NL63	3
559	Unexposed	hCoV-OC43	6
560	Unexposed	MERS-CoV	2
561	Unexposed	SARS-CoV	1
562	Unexposed	SARS-CoV-2	1
563	Unexposed	hCoV-299E	4
564	Unexposed	hCoV-HKU1	7
565	Unexposed	hCoV-NL63	2
566	Unexposed	hCoV-OC43	7
567	Unexposed	MERS-CoV	4
568	Unexposed	SARS-CoV	2
569	Unexposed	SARS-CoV-2	2
570	Unexposed	hCoV-299E	5
571	Unexposed	hCoV-HKU1	4
572	Unexposed	hCoV-NL63	2
573	Unexposed	hCoV-OC43	1
574	Unexposed	MERS-CoV	2
575	Unexposed	SARS-CoV	2
576	Unexposed	SARS-CoV-2	1
577	Unexposed	hCoV-299E	2
578	Unexposed	hCoV-HKU1	3
579	Unexposed	hCoV-NL63	1
580	Unexposed	hCoV-OC43	1
581	Unexposed	MERS-CoV	2
582	Unexposed	SARS-CoV	5
583	Unexposed	SARS-CoV-2	4
584	Unexposed	hCoV-299E	6
585	Unexposed	hCoV-HKU1	8
586	Unexposed	hCoV-NL63	4
587	Unexposed	hCoV-OC43	7
588	Unexposed	MERS-CoV	1
589	Unexposed	SARS-CoV	1
590	Unexposed	SARS-CoV-2	2
591	Unexposed	hCoV-299E	6
592	Unexposed	hCoV-HKU1	4
593	Unexposed	hCoV-NL63	3
594	Unexposed	hCoV-OC43	4
595	Unexposed	MERS-CoV	3
596	Unexposed	SARS-CoV	3
597	Unexposed	SARS-CoV-2	3
598	Unexposed	hCoV-299E	6
599	Unexposed	hCoV-HKU1	6
600	Unexposed	hCoV-NL63	5
601	Unexposed	hCoV-OC43	4
602	Unexposed	MERS-CoV	3
603	Unexposed	SARS-CoV	2
604	Unexposed	SARS-CoV-2	0
605	Unexposed	hCoV-299E	1
606	Unexposed	hCoV-HKU1	2
607	Unexposed	hCoV-NL63	0
608	Unexposed	hCoV-OC43	0
609	Unexposed	MERS-CoV	0
610	Unexposed	SARS-CoV	1
611	Unexposed	SARS-CoV-2	2
612	Unexposed	hCoV-299E	2
613	Unexposed	hCoV-HKU1	1
614	Unexposed	hCoV-NL63	2
615	Unexposed	hCoV-OC43	2
616	Unexposed	MERS-CoV	0
617	Unexposed	SARS-CoV	1
618	Unexposed	SARS-CoV-2	1
619	Unexposed	hCoV-299E	3
620	Unexposed	hCoV-HKU1	1
621	Unexposed	hCoV-NL63	1
622	Unexposed	hCoV-OC43	3
623	Unexposed	MERS-CoV	4
624	Unexposed	SARS-CoV	4
625	Unexposed	SARS-CoV-2	4
626	Unexposed	hCoV-299E	4
627	Unexposed	hCoV-HKU1	3
628	Unexposed	hCoV-NL63	3
629	Unexposed	hCoV-OC43	4
630	Unexposed	MERS-CoV	2
631	Unexposed	SARS-CoV	0
632	Unexposed	SARS-CoV-2	4
633	Unexposed	hCoV-299E	4
634	Unexposed	hCoV-HKU1	8
635	Unexposed	hCoV-NL63	4
636	Unexposed	hCoV-OC43	8
637	Unexposed	MERS-CoV	2
638	Unexposed	SARS-CoV	3
639	Unexposed	SARS-CoV-2	1
640	Unexposed	hCoV-299E	1
641	Unexposed	hCoV-HKU1	0
642	Unexposed	hCoV-NL63	1
643	Unexposed	hCoV-OC43	2
644	Unexposed	MERS-CoV	0
645	Unexposed	SARS-CoV	2
646	Unexposed	SARS-CoV-2	0
647	Unexposed	hCoV-299E	0
648	Unexposed	hCoV-HKU1	1
649	Unexposed	hCoV-NL63	3
650	Unexposed	hCoV-OC43	1
651	Exposed	MERS-CoV	2
652	Exposed	SARS-CoV	7
653	Exposed	SARS-CoV-2	9
654	Exposed	hCoV-299E	7
655	Exposed	hCoV-HKU1	7
656	Exposed	hCoV-NL63	7
657	Exposed	hCoV-OC43	7
658	Exposed	MERS-CoV	8
659	Exposed	SARS-CoV	11
660	Exposed	SARS-CoV-2	12
661	Exposed	hCoV-299E	3
662	Exposed	hCoV-HKU1	4
663	Exposed	hCoV-NL63	3
664	Exposed	hCoV-OC43	6
665	Exposed	MERS-CoV	2
666	Exposed	SARS-CoV	2
667	Exposed	SARS-CoV-2	1
668	Exposed	hCoV-299E	3
669	Exposed	hCoV-HKU1	4
670	Exposed	hCoV-NL63	3
671	Exposed	hCoV-OC43	3
672	Exposed	MERS-CoV	3
673	Exposed	SARS-CoV	5
674	Exposed	SARS-CoV-2	4
675	Exposed	hCoV-299E	6
676	Exposed	hCoV-HKU1	1
677	Exposed	hCoV-NL63	1
678	Exposed	hCoV-OC43	1
679	Exposed	MERS-CoV	5
680	Exposed	SARS-CoV	6
681	Exposed	SARS-CoV-2	3
682	Exposed	hCoV-299E	3
683	Exposed	hCoV-HKU1	6
684	Exposed	hCoV-NL63	2
685	Exposed	hCoV-OC43	5
686	Unexposed	MERS-CoV	1
687	Unexposed	SARS-CoV	5
688	Unexposed	SARS-CoV-2	2
689	Unexposed	hCoV-299E	3
690	Unexposed	hCoV-HKU1	2
691	Unexposed	hCoV-NL63	7
692	Unexposed	hCoV-OC43	1
693	Exposed	MERS-CoV	4
694	Exposed	SARS-CoV	5
695	Exposed	SARS-CoV-2	8
696	Exposed	hCoV-299E	2
697	Exposed	hCoV-HKU1	6
698	Exposed	hCoV-NL63	3
699	Exposed	hCoV-OC43	6
700	Exposed	MERS-CoV	0
701	Exposed	SARS-CoV	9
702	Exposed	SARS-CoV-2	7
703	Exposed	hCoV-299E	7
704	Exposed	hCoV-HKU1	5
705	Exposed	hCoV-NL63	3
706	Exposed	hCoV-OC43	7
707	Exposed	MERS-CoV	2
708	Exposed	SARS-CoV	5
709	Exposed	SARS-CoV-2	5
710	Exposed	hCoV-299E	7
711	Exposed	hCoV-HKU1	4
712	Exposed	hCoV-NL63	1
713	Exposed	hCoV-OC43	5
714	Exposed	MERS-CoV	2
715	Exposed	SARS-CoV	10
716	Exposed	SARS-CoV-2	8
717	Exposed	hCoV-299E	5
718	Exposed	hCoV-HKU1	5
719	Exposed	hCoV-NL63	2
720	Exposed	hCoV-OC43	6
721	Exposed	MERS-CoV	4
722	Exposed	SARS-CoV	11
723	Exposed	SARS-CoV-2	14
724	Exposed	hCoV-299E	6
725	Exposed	hCoV-HKU1	7
726	Exposed	hCoV-NL63	4
727	Exposed	hCoV-OC43	3
728	Exposed	MERS-CoV	3
729	Exposed	SARS-CoV	7
730	Exposed	SARS-CoV-2	5
731	Exposed	hCoV-299E	3
732	Exposed	hCoV-HKU1	3
733	Exposed	hCoV-NL63	1
734	Exposed	hCoV-OC43	3
735	Exposed	MERS-CoV	11
736	Exposed	SARS-CoV	16
737	Exposed	SARS-CoV-2	16
738	Exposed	hCoV-299E	5
739	Exposed	hCoV-HKU1	3
740	Exposed	hCoV-NL63	4
741	Exposed	hCoV-OC43	6
742	Exposed	MERS-CoV	1
743	Exposed	SARS-CoV	10
744	Exposed	SARS-CoV-2	4
745	Exposed	hCoV-299E	6
746	Exposed	hCoV-HKU1	7
747	Exposed	hCoV-NL63	4
748	Exposed	hCoV-OC43	7
749	Exposed	MERS-CoV	0
750	Exposed	SARS-CoV	2
751	Exposed	SARS-CoV-2	2
752	Exposed	hCoV-299E	1
753	Exposed	hCoV-HKU1	1
754	Exposed	hCoV-NL63	2
755	Exposed	hCoV-OC43	4
756	Exposed	MERS-CoV	2
757	Exposed	SARS-CoV	4
758	Exposed	SARS-CoV-2	5
759	Exposed	hCoV-299E	1
760	Exposed	hCoV-HKU1	3
761	Exposed	hCoV-NL63	3
762	Exposed	hCoV-OC43	2
763	Exposed	MERS-CoV	3
764	Exposed	SARS-CoV	8
765	Exposed	SARS-CoV-2	10
766	Exposed	hCoV-299E	6
767	Exposed	hCoV-HKU1	2
768	Exposed	hCoV-NL63	6
769	Exposed	hCoV-OC43	5
770	Exposed	MERS-CoV	1
771	Exposed	SARS-CoV	3
772	Exposed	SARS-CoV-2	4
773	Exposed	hCoV-299E	5
774	Exposed	hCoV-HKU1	2
775	Exposed	hCoV-NL63	1
776	Exposed	hCoV-OC43	3
777	Exposed	MERS-CoV	1
778	Exposed	SARS-CoV	5
779	Exposed	SARS-CoV-2	6
780	Exposed	hCoV-299E	5
781	Exposed	hCoV-HKU1	3
782	Exposed	hCoV-NL63	4
783	Exposed	hCoV-OC43	4
784	Exposed	MERS-CoV	7
785	Exposed	SARS-CoV	16
786	Exposed	SARS-CoV-2	16
787	Exposed	hCoV-299E	4
788	Exposed	hCoV-HKU1	3
789	Exposed	hCoV-NL63	2
790	Exposed	hCoV-OC43	6
791	Exposed	MERS-CoV	5
792	Exposed	SARS-CoV	4
793	Exposed	SARS-CoV-2	5
794	Exposed	hCoV-299E	5
795	Exposed	hCoV-HKU1	5
796	Exposed	hCoV-NL63	2
797	Exposed	hCoV-OC43	8
798	Unexposed	MERS-CoV	0
799	Unexposed	SARS-CoV	2
800	Unexposed	SARS-CoV-2	2
801	Unexposed	hCoV-299E	1
802	Unexposed	hCoV-HKU1	3
803	Unexposed	hCoV-NL63	3
804	Unexposed	hCoV-OC43	1
805	Exposed	MERS-CoV	7
806	Exposed	SARS-CoV	2
807	Exposed	SARS-CoV-2	4
808	Exposed	hCoV-299E	3
809	Exposed	hCoV-HKU1	6
810	Exposed	hCoV-NL63	5
811	Exposed	hCoV-OC43	5
812	Exposed	MERS-CoV	6
813	Exposed	SARS-CoV	10
814	Exposed	SARS-CoV-2	9
815	Exposed	hCoV-299E	6
816	Exposed	hCoV-HKU1	7
817	Exposed	hCoV-NL63	5
818	Exposed	hCoV-OC43	7
819	Exposed	MERS-CoV	0
820	Exposed	SARS-CoV	4
821	Exposed	SARS-CoV-2	7
822	Exposed	hCoV-299E	5
823	Exposed	hCoV-HKU1	3
824	Exposed	hCoV-NL63	5
825	Exposed	hCoV-OC43	2
826	Exposed	MERS-CoV	0
827	Exposed	SARS-CoV	3
828	Exposed	SARS-CoV-2	0
829	Exposed	hCoV-299E	4
830	Exposed	hCoV-HKU1	4
831	Exposed	hCoV-NL63	2
832	Exposed	hCoV-OC43	3
833	Exposed	MERS-CoV	8
834	Exposed	SARS-CoV	5
835	Exposed	SARS-CoV-2	7
836	Exposed	hCoV-299E	4
837	Exposed	hCoV-HKU1	7
838	Exposed	hCoV-NL63	3
839	Exposed	hCoV-OC43	4
840	Exposed	MERS-CoV	2
841	Exposed	SARS-CoV	5
842	Exposed	SARS-CoV-2	9
843	Exposed	hCoV-299E	3
844	Exposed	hCoV-HKU1	3
845	Exposed	hCoV-NL63	3
846	Exposed	hCoV-OC43	3
847	Exposed	MERS-CoV	4
848	Exposed	SARS-CoV	6
849	Exposed	SARS-CoV-2	7
850	Exposed	hCoV-299E	5
851	Exposed	hCoV-HKU1	4
852	Exposed	hCoV-NL63	2
853	Exposed	hCoV-OC43	9
854	Exposed	MERS-CoV	2
855	Exposed	SARS-CoV	8
856	Exposed	SARS-CoV-2	7
857	Exposed	hCoV-299E	3
858	Exposed	hCoV-HKU1	6
859	Exposed	hCoV-NL63	1
860	Exposed	hCoV-OC43	4
861	Unexposed	MERS-CoV	2
862	Unexposed	SARS-CoV	3
863	Unexposed	SARS-CoV-2	3
864	Unexposed	hCoV-299E	4
865	Unexposed	hCoV-HKU1	4
866	Unexposed	hCoV-NL63	5
867	Unexposed	hCoV-OC43	2
868	Exposed	MERS-CoV	0
869	Exposed	SARS-CoV	2
870	Exposed	SARS-CoV-2	5
871	Exposed	hCoV-299E	5
872	Exposed	hCoV-HKU1	6
873	Exposed	hCoV-NL63	6
874	Exposed	hCoV-OC43	6
875	Exposed	MERS-CoV	11
876	Exposed	SARS-CoV	14
877	Exposed	SARS-CoV-2	16
878	Exposed	hCoV-299E	1
879	Exposed	hCoV-HKU1	10
880	Exposed	hCoV-NL63	6
881	Exposed	hCoV-OC43	3
882	Exposed	MERS-CoV	2
883	Exposed	SARS-CoV	4
884	Exposed	SARS-CoV-2	8
885	Exposed	hCoV-299E	4
886	Exposed	hCoV-HKU1	9
887	Exposed	hCoV-NL63	4
888	Exposed	hCoV-OC43	5
889	Exposed	MERS-CoV	0
890	Exposed	SARS-CoV	8
891	Exposed	SARS-CoV-2	4
892	Exposed	hCoV-299E	3
893	Exposed	hCoV-HKU1	7
894	Exposed	hCoV-NL63	4
895	Exposed	hCoV-OC43	1
896	Exposed	MERS-CoV	0
897	Exposed	SARS-CoV	3
898	Exposed	SARS-CoV-2	5
899	Exposed	hCoV-299E	7
900	Exposed	hCoV-HKU1	2
901	Exposed	hCoV-NL63	2
902	Exposed	hCoV-OC43	7
903	Exposed	MERS-CoV	5
904	Exposed	SARS-CoV	7
905	Exposed	SARS-CoV-2	8
906	Exposed	hCoV-299E	3
907	Exposed	hCoV-HKU1	4
908	Exposed	hCoV-NL63	2
909	Exposed	hCoV-OC43	1
910	Exposed	MERS-CoV	2
911	Exposed	SARS-CoV	5
912	Exposed	SARS-CoV-2	6
913	Exposed	hCoV-299E	4
914	Exposed	hCoV-HKU1	6
915	Exposed	hCoV-NL63	3
916	Exposed	hCoV-OC43	7
917	Exposed	MERS-CoV	2
918	Exposed	SARS-CoV	3
919	Exposed	SARS-CoV-2	0
920	Exposed	hCoV-299E	5
921	Exposed	hCoV-HKU1	2
922	Exposed	hCoV-NL63	0
923	Exposed	hCoV-OC43	1
924	Exposed	MERS-CoV	11
925	Exposed	SARS-CoV	10
926	Exposed	SARS-CoV-2	8
927	Exposed	hCoV-299E	4
928	Exposed	hCoV-HKU1	5
929	Exposed	hCoV-NL63	2
930	Exposed	hCoV-OC43	4
931	Exposed	MERS-CoV	4
932	Exposed	SARS-CoV	8
933	Exposed	SARS-CoV-2	8
934	Exposed	hCoV-299E	6
935	Exposed	hCoV-HKU1	5
936	Exposed	hCoV-NL63	4
937	Exposed	hCoV-OC43	8
938	Exposed	MERS-CoV	9
939	Exposed	SARS-CoV	4
940	Exposed	SARS-CoV-2	5
941	Exposed	hCoV-299E	7
942	Exposed	hCoV-HKU1	6
943	Exposed	hCoV-NL63	3
944	Exposed	hCoV-OC43	3
945	Exposed	MERS-CoV	2
946	Exposed	SARS-CoV	9
947	Exposed	SARS-CoV-2	9
948	Exposed	hCoV-299E	1
949	Exposed	hCoV-HKU1	3
950	Exposed	hCoV-NL63	0
951	Exposed	hCoV-OC43	4
952	Exposed	MERS-CoV	2
953	Exposed	SARS-CoV	7
954	Exposed	SARS-CoV-2	14
955	Exposed	hCoV-299E	5
956	Exposed	hCoV-HKU1	5
957	Exposed	hCoV-NL63	3
958	Exposed	hCoV-OC43	6
959	Exposed	MERS-CoV	2
960	Exposed	SARS-CoV	8
961	Exposed	SARS-CoV-2	13
962	Exposed	hCoV-299E	2
963	Exposed	hCoV-HKU1	2
964	Exposed	hCoV-NL63	1
965	Exposed	hCoV-OC43	7
966	Exposed	MERS-CoV	0
967	Exposed	SARS-CoV	1
968	Exposed	SARS-CoV-2	5
969	Exposed	hCoV-299E	2
970	Exposed	hCoV-HKU1	1
971	Exposed	hCoV-NL63	1
972	Exposed	hCoV-OC43	1
973	Exposed	MERS-CoV	10
974	Exposed	SARS-CoV	6
975	Exposed	SARS-CoV-2	6
976	Exposed	hCoV-299E	4
977	Exposed	hCoV-HKU1	8
978	Exposed	hCoV-NL63	5
979	Exposed	hCoV-OC43	3
980	Exposed	MERS-CoV	5
981	Exposed	SARS-CoV	1
982	Exposed	SARS-CoV-2	6
983	Exposed	hCoV-299E	4
984	Exposed	hCoV-HKU1	3
985	Exposed	hCoV-NL63	5
986	Exposed	hCoV-OC43	5
987	Exposed	MERS-CoV	0
988	Exposed	SARS-CoV	6
989	Exposed	SARS-CoV-2	8
990	Exposed	hCoV-299E	7
991	Exposed	hCoV-HKU1	5
992	Exposed	hCoV-NL63	5
993	Exposed	hCoV-OC43	7
994	Exposed	MERS-CoV	4
995	Exposed	SARS-CoV	4
996	Exposed	SARS-CoV-2	5
997	Exposed	hCoV-299E	2
998	Exposed	hCoV-HKU1	4
999	Exposed	hCoV-NL63	4
1000	Exposed	hCoV-OC43	7
1001	Exposed	MERS-CoV	3
1002	Exposed	SARS-CoV	3
1003	Exposed	SARS-CoV-2	1
1004	Exposed	hCoV-299E	3
1005	Exposed	hCoV-HKU1	3
1006	Exposed	hCoV-NL63	1
1007	Exposed	hCoV-OC43	1
1008	Exposed	MERS-CoV	10
1009	Exposed	SARS-CoV	12
1010	Exposed	SARS-CoV-2	12
1011	Exposed	hCoV-299E	5
1012	Exposed	hCoV-HKU1	9
1013	Exposed	hCoV-NL63	10
1014	Exposed	hCoV-OC43	7
1015	Exposed	MERS-CoV	2
1016	Exposed	SARS-CoV	10
1017	Exposed	SARS-CoV-2	11
1018	Exposed	hCoV-299E	2
1019	Exposed	hCoV-HKU1	2
1020	Exposed	hCoV-NL63	2
1021	Exposed	hCoV-OC43	5
1022	Exposed	MERS-CoV	4
1023	Exposed	SARS-CoV	9
1024	Exposed	SARS-CoV-2	7
1025	Exposed	hCoV-299E	5
1026	Exposed	hCoV-HKU1	0
1027	Exposed	hCoV-NL63	2
1028	Exposed	hCoV-OC43	4
1029	Exposed	MERS-CoV	0
1030	Exposed	SARS-CoV	2
1031	Exposed	SARS-CoV-2	2
1032	Exposed	hCoV-299E	3
1033	Exposed	hCoV-HKU1	1
1034	Exposed	hCoV-NL63	3
1035	Exposed	hCoV-OC43	0
1036	Exposed	MERS-CoV	4
1037	Exposed	SARS-CoV	4
1038	Exposed	SARS-CoV-2	2
1039	Exposed	hCoV-299E	5
1040	Exposed	hCoV-HKU1	4
1041	Exposed	hCoV-NL63	7
1042	Exposed	hCoV-OC43	2
1043	Exposed	MERS-CoV	11
1044	Exposed	SARS-CoV	5
1045	Exposed	SARS-CoV-2	8
1046	Exposed	hCoV-299E	5
1047	Exposed	hCoV-HKU1	8
1048	Exposed	hCoV-NL63	3
1049	Exposed	hCoV-OC43	6
1050	Exposed	MERS-CoV	7
1051	Exposed	SARS-CoV	9
1052	Exposed	SARS-CoV-2	5
1053	Exposed	hCoV-299E	2
1054	Exposed	hCoV-HKU1	5
1055	Exposed	hCoV-NL63	3
1056	Exposed	hCoV-OC43	5
1057	Exposed	MERS-CoV	6
1058	Exposed	SARS-CoV	13
1059	Exposed	SARS-CoV-2	18
1060	Exposed	hCoV-299E	2
1061	Exposed	hCoV-HKU1	5
1062	Exposed	hCoV-NL63	3
1063	Exposed	hCoV-OC43	4
1064	Exposed	MERS-CoV	2
1065	Exposed	SARS-CoV	11
1066	Exposed	SARS-CoV-2	9
1067	Exposed	hCoV-299E	7
1068	Exposed	hCoV-HKU1	3
1069	Exposed	hCoV-NL63	4
1070	Exposed	hCoV-OC43	2
1071	Exposed	MERS-CoV	4
1072	Exposed	SARS-CoV	8
1073	Exposed	SARS-CoV-2	6
1074	Exposed	hCoV-299E	4
1075	Exposed	hCoV-HKU1	8
1076	Exposed	hCoV-NL63	5
1077	Exposed	hCoV-OC43	6
1078	Exposed	MERS-CoV	4
1079	Exposed	SARS-CoV	8
1080	Exposed	SARS-CoV-2	8
1081	Exposed	hCoV-299E	6
1082	Exposed	hCoV-HKU1	5
1083	Exposed	hCoV-NL63	3
1084	Exposed	hCoV-OC43	8
1085	Exposed	MERS-CoV	3
1086	Exposed	SARS-CoV	12
1087	Exposed	SARS-CoV-2	12
1088	Exposed	hCoV-299E	6
1089	Exposed	hCoV-HKU1	4
1090	Exposed	hCoV-NL63	4
1091	Exposed	hCoV-OC43	5
1092	Exposed	MERS-CoV	15
1093	Exposed	SARS-CoV	6
1094	Exposed	SARS-CoV-2	6
1095	Exposed	hCoV-299E	8
1096	Exposed	hCoV-HKU1	7
1097	Exposed	hCoV-NL63	4
1098	Exposed	hCoV-OC43	3
1099	Exposed	MERS-CoV	11
1100	Exposed	SARS-CoV	3
1101	Exposed	SARS-CoV-2	8
1102	Exposed	hCoV-299E	5
1103	Exposed	hCoV-HKU1	4
1104	Exposed	hCoV-NL63	3
1105	Exposed	hCoV-OC43	4
1106	Exposed	MERS-CoV	12
1107	Exposed	SARS-CoV	10
1108	Exposed	SARS-CoV-2	10
1109	Exposed	hCoV-299E	2
1110	Exposed	hCoV-HKU1	5
1111	Exposed	hCoV-NL63	5
1112	Exposed	hCoV-OC43	1
1113	Exposed	MERS-CoV	3
1114	Exposed	SARS-CoV	15
1115	Exposed	SARS-CoV-2	12
1116	Exposed	hCoV-299E	3
1117	Exposed	hCoV-HKU1	4
1118	Exposed	hCoV-NL63	2
1119	Exposed	hCoV-OC43	7
1120	Exposed	MERS-CoV	7
1121	Exposed	SARS-CoV	6
1122	Exposed	SARS-CoV-2	9
1123	Exposed	hCoV-299E	12
1124	Exposed	hCoV-HKU1	4
1125	Exposed	hCoV-NL63	5
1126	Exposed	hCoV-OC43	8
1127	Exposed	MERS-CoV	5
1128	Exposed	SARS-CoV	8
1129	Exposed	SARS-CoV-2	8
1130	Exposed	hCoV-299E	5
1131	Exposed	hCoV-HKU1	3
1132	Exposed	hCoV-NL63	3
1133	Exposed	hCoV-OC43	5
1134	Exposed	MERS-CoV	17
1135	Exposed	SARS-CoV	14
1136	Exposed	SARS-CoV-2	6
1137	Exposed	hCoV-299E	7
1138	Exposed	hCoV-HKU1	7
1139	Exposed	hCoV-NL63	5
1140	Exposed	hCoV-OC43	3
1141	Unexposed	MERS-CoV	16
1142	Unexposed	SARS-CoV	3
1143	Unexposed	SARS-CoV-2	11
1144	Unexposed	hCoV-299E	12
1145	Unexposed	hCoV-HKU1	8
1146	Unexposed	hCoV-NL63	8
1147	Unexposed	hCoV-OC43	4
1148	Exposed	MERS-CoV	2
1149	Exposed	SARS-CoV	3
1150	Exposed	SARS-CoV-2	3
1151	Exposed	hCoV-299E	6
1152	Exposed	hCoV-HKU1	2
1153	Exposed	hCoV-NL63	7
1154	Exposed	hCoV-OC43	5
1155	Exposed	MERS-CoV	2
1156	Exposed	SARS-CoV	5
1157	Exposed	SARS-CoV-2	11
1158	Exposed	hCoV-299E	3
1159	Exposed	hCoV-HKU1	6
1160	Exposed	hCoV-NL63	4
1161	Exposed	hCoV-OC43	4
1162	Exposed	MERS-CoV	2
1163	Exposed	SARS-CoV	9
1164	Exposed	SARS-CoV-2	10
1165	Exposed	hCoV-299E	3
1166	Exposed	hCoV-HKU1	5
1167	Exposed	hCoV-NL63	5
1168	Exposed	hCoV-OC43	4
1169	Exposed	MERS-CoV	1
1170	Exposed	SARS-CoV	9
1171	Exposed	SARS-CoV-2	6
1172	Exposed	hCoV-299E	2
1173	Exposed	hCoV-HKU1	0
1174	Exposed	hCoV-NL63	5
1175	Exposed	hCoV-OC43	1
1176	Exposed	MERS-CoV	4
1177	Exposed	SARS-CoV	2
1178	Exposed	SARS-CoV-2	5
1179	Exposed	hCoV-299E	6
1180	Exposed	hCoV-HKU1	8
1181	Exposed	hCoV-NL63	6
1182	Exposed	hCoV-OC43	10
1183	Exposed	MERS-CoV	16
1184	Exposed	SARS-CoV	10
1185	Exposed	SARS-CoV-2	11
1186	Exposed	hCoV-299E	9
1187	Exposed	hCoV-HKU1	10
1188	Exposed	hCoV-NL63	8
1189	Exposed	hCoV-OC43	10
1190	Exposed	MERS-CoV	4
1191	Exposed	SARS-CoV	7
1192	Exposed	SARS-CoV-2	4
1193	Exposed	hCoV-299E	3
1194	Exposed	hCoV-HKU1	6
1195	Exposed	hCoV-NL63	7
1196	Exposed	hCoV-OC43	5
1197	Unexposed	MERS-CoV	11
1198	Unexposed	SARS-CoV	8
1199	Unexposed	SARS-CoV-2	9
1200	Unexposed	hCoV-299E	12
1201	Unexposed	hCoV-HKU1	6
1202	Unexposed	hCoV-NL63	6
1203	Unexposed	hCoV-OC43	7
1204	Exposed	MERS-CoV	3
1205	Exposed	SARS-CoV	6
1206	Exposed	SARS-CoV-2	7
1207	Exposed	hCoV-299E	3
1208	Exposed	hCoV-HKU1	3
1209	Exposed	hCoV-NL63	1
1210	Exposed	hCoV-OC43	3
1211	Exposed	MERS-CoV	2
1212	Exposed	SARS-CoV	9
1213	Exposed	SARS-CoV-2	10
1214	Exposed	hCoV-299E	2
1215	Exposed	hCoV-HKU1	0
1216	Exposed	hCoV-NL63	4
1217	Exposed	hCoV-OC43	1
1218	Exposed	MERS-CoV	7
1219	Exposed	SARS-CoV	6
1220	Exposed	SARS-CoV-2	11
1221	Exposed	hCoV-299E	3
1222	Exposed	hCoV-HKU1	7
1223	Exposed	hCoV-NL63	4
1224	Exposed	hCoV-OC43	6
1225	Exposed	MERS-CoV	1
1226	Exposed	SARS-CoV	6
1227	Exposed	SARS-CoV-2	9
1228	Exposed	hCoV-299E	4
1229	Exposed	hCoV-HKU1	0
1230	Exposed	hCoV-NL63	2
1231	Exposed	hCoV-OC43	3
1232	Exposed	MERS-CoV	0
1233	Exposed	SARS-CoV	7
1234	Exposed	SARS-CoV-2	7
1235	Exposed	hCoV-299E	2
1236	Exposed	hCoV-HKU1	4
1237	Exposed	hCoV-NL63	5
1238	Exposed	hCoV-OC43	4
1239	Exposed	MERS-CoV	5
1240	Exposed	SARS-CoV	6
1241	Exposed	SARS-CoV-2	7
1242	Exposed	hCoV-299E	5
1243	Exposed	hCoV-HKU1	3
1244	Exposed	hCoV-NL63	2
1245	Exposed	hCoV-OC43	2
1246	Exposed	MERS-CoV	5
1247	Exposed	SARS-CoV	5
1248	Exposed	SARS-CoV-2	3
1249	Exposed	hCoV-299E	3
1250	Exposed	hCoV-HKU1	3
1251	Exposed	hCoV-NL63	2
1252	Exposed	hCoV-OC43	4
1253	Unexposed	MERS-CoV	0
1254	Unexposed	SARS-CoV	2
1255	Unexposed	SARS-CoV-2	2
1256	Unexposed	hCoV-299E	4
1257	Unexposed	hCoV-HKU1	3
1258	Unexposed	hCoV-NL63	1
1259	Unexposed	hCoV-OC43	4
1260	Exposed	MERS-CoV	6
1261	Exposed	SARS-CoV	4
1262	Exposed	SARS-CoV-2	6
1263	Exposed	hCoV-299E	4
1264	Exposed	hCoV-HKU1	3
1265	Exposed	hCoV-NL63	4
1266	Exposed	hCoV-OC43	7
1267	Exposed	MERS-CoV	4
1268	Exposed	SARS-CoV	5
1269	Exposed	SARS-CoV-2	7
1270	Exposed	hCoV-299E	3
1271	Exposed	hCoV-HKU1	3
1272	Exposed	hCoV-NL63	4
1273	Exposed	hCoV-OC43	9
1274	Exposed	MERS-CoV	5
1275	Exposed	SARS-CoV	5
1276	Exposed	SARS-CoV-2	8
1277	Exposed	hCoV-299E	7
1278	Exposed	hCoV-HKU1	5
1279	Exposed	hCoV-NL63	11
1280	Exposed	hCoV-OC43	7
1281	Exposed	MERS-CoV	3
1282	Exposed	SARS-CoV	4
1283	Exposed	SARS-CoV-2	6
1284	Exposed	hCoV-299E	4
1285	Exposed	hCoV-HKU1	7
1286	Exposed	hCoV-NL63	4
1287	Exposed	hCoV-OC43	6
1288	Exposed	MERS-CoV	2
1289	Exposed	SARS-CoV	2
1290	Exposed	SARS-CoV-2	3
1291	Exposed	hCoV-299E	3
1292	Exposed	hCoV-HKU1	9
1293	Exposed	hCoV-NL63	5
1294	Exposed	hCoV-OC43	9
1295	Exposed	MERS-CoV	4
1296	Exposed	SARS-CoV	4
1297	Exposed	SARS-CoV-2	2
1298	Exposed	hCoV-299E	3
1299	Exposed	hCoV-HKU1	4
1300	Exposed	hCoV-NL63	2
1301	Exposed	hCoV-OC43	3
1302	Unexposed	MERS-CoV	3
1303	Unexposed	SARS-CoV	2
1304	Unexposed	SARS-CoV-2	2
1305	Unexposed	hCoV-299E	8
1306	Unexposed	hCoV-HKU1	5
1307	Unexposed	hCoV-NL63	2
1308	Unexposed	hCoV-OC43	0
1309	Exposed	MERS-CoV	3
1310	Exposed	SARS-CoV	9
1311	Exposed	SARS-CoV-2	10
1312	Exposed	hCoV-299E	6
1313	Exposed	hCoV-HKU1	4
1314	Exposed	hCoV-NL63	5
1315	Exposed	hCoV-OC43	10
1316	Exposed	MERS-CoV	6
1317	Exposed	SARS-CoV	10
1318	Exposed	SARS-CoV-2	7
1319	Exposed	hCoV-299E	5
1320	Exposed	hCoV-HKU1	5
1321	Exposed	hCoV-NL63	2
1322	Exposed	hCoV-OC43	6
1323	Exposed	MERS-CoV	0
1324	Exposed	SARS-CoV	2
1325	Exposed	SARS-CoV-2	1
1326	Exposed	hCoV-299E	2
1327	Exposed	hCoV-HKU1	1
1328	Exposed	hCoV-NL63	3
1329	Exposed	hCoV-OC43	2
1330	Exposed	MERS-CoV	6
1331	Exposed	SARS-CoV	9
1332	Exposed	SARS-CoV-2	10
1333	Exposed	hCoV-299E	3
1334	Exposed	hCoV-HKU1	4
1335	Exposed	hCoV-NL63	3
1336	Exposed	hCoV-OC43	4
1337	Exposed	MERS-CoV	2
1338	Exposed	SARS-CoV	10
1339	Exposed	SARS-CoV-2	8
1340	Exposed	hCoV-299E	1
1341	Exposed	hCoV-HKU1	5
1342	Exposed	hCoV-NL63	0
1343	Exposed	hCoV-OC43	4
1344	Exposed	MERS-CoV	1
1345	Exposed	SARS-CoV	6
1346	Exposed	SARS-CoV-2	2
1347	Exposed	hCoV-299E	4
1348	Exposed	hCoV-HKU1	3
1349	Exposed	hCoV-NL63	4
1350	Exposed	hCoV-OC43	2
1351	Exposed	MERS-CoV	5
1352	Exposed	SARS-CoV	6
1353	Exposed	SARS-CoV-2	9
1354	Exposed	hCoV-299E	3
1355	Exposed	hCoV-HKU1	3
1356	Exposed	hCoV-NL63	1
1357	Exposed	hCoV-OC43	6
1358	Exposed	MERS-CoV	5
1359	Exposed	SARS-CoV	12
1360	Exposed	SARS-CoV-2	11
1361	Exposed	hCoV-299E	7
1362	Exposed	hCoV-HKU1	5
1363	Exposed	hCoV-NL63	3
1364	Exposed	hCoV-OC43	10
1365	Exposed	MERS-CoV	7
1366	Exposed	SARS-CoV	3
1367	Exposed	SARS-CoV-2	5
1368	Exposed	hCoV-299E	5
1369	Exposed	hCoV-HKU1	4
1370	Exposed	hCoV-NL63	3
1371	Exposed	hCoV-OC43	4
1372	Exposed	MERS-CoV	2
1373	Exposed	SARS-CoV	3
1374	Exposed	SARS-CoV-2	8
1375	Exposed	hCoV-299E	1
1376	Exposed	hCoV-HKU1	3
1377	Exposed	hCoV-NL63	3
1378	Exposed	hCoV-OC43	4
1379	Exposed	MERS-CoV	0
1380	Exposed	SARS-CoV	1
1381	Exposed	SARS-CoV-2	7
1382	Exposed	hCoV-299E	3
1383	Exposed	hCoV-HKU1	3
1384	Exposed	hCoV-NL63	5
1385	Exposed	hCoV-OC43	3
1386	Exposed	MERS-CoV	2
1387	Exposed	SARS-CoV	6
1388	Exposed	SARS-CoV-2	8
1389	Exposed	hCoV-299E	2
1390	Exposed	hCoV-HKU1	6
1391	Exposed	hCoV-NL63	3
1392	Exposed	hCoV-OC43	5
1393	Exposed	MERS-CoV	3
1394	Exposed	SARS-CoV	4
1395	Exposed	SARS-CoV-2	6
1396	Exposed	hCoV-299E	3
1397	Exposed	hCoV-HKU1	5
1398	Exposed	hCoV-NL63	3
1399	Exposed	hCoV-OC43	2
1400	Unexposed	MERS-CoV	0
1401	Unexposed	SARS-CoV	4
1402	Unexposed	SARS-CoV-2	2
1403	Unexposed	hCoV-299E	6
1404	Unexposed	hCoV-HKU1	0
1405	Unexposed	hCoV-NL63	2
1406	Unexposed	hCoV-OC43	1
1407	Exposed	MERS-CoV	8
1408	Exposed	SARS-CoV	11
1409	Exposed	SARS-CoV-2	16
1410	Exposed	hCoV-299E	4
1411	Exposed	hCoV-HKU1	6
1412	Exposed	hCoV-NL63	5
1413	Exposed	hCoV-OC43	4
1414	Exposed	MERS-CoV	6
1415	Exposed	SARS-CoV	9
1416	Exposed	SARS-CoV-2	7
1417	Exposed	hCoV-299E	7
1418	Exposed	hCoV-HKU1	6
1419	Exposed	hCoV-NL63	1
1420	Exposed	hCoV-OC43	4
1421	Exposed	MERS-CoV	4
1422	Exposed	SARS-CoV	3
1423	Exposed	SARS-CoV-2	5
1424	Exposed	hCoV-299E	1
1425	Exposed	hCoV-HKU1	4
1426	Exposed	hCoV-NL63	2
1427	Exposed	hCoV-OC43	2
1428	Exposed	MERS-CoV	2
1429	Exposed	SARS-CoV	5
1430	Exposed	SARS-CoV-2	6
1431	Exposed	hCoV-299E	4
1432	Exposed	hCoV-HKU1	3
1433	Exposed	hCoV-NL63	5
1434	Exposed	hCoV-OC43	4
1435	Exposed	MERS-CoV	2
1436	Exposed	SARS-CoV	3
1437	Exposed	SARS-CoV-2	3
1438	Exposed	hCoV-299E	2
1439	Exposed	hCoV-HKU1	4
1440	Exposed	hCoV-NL63	1
1441	Exposed	hCoV-OC43	2
1442	Unexposed	MERS-CoV	2
1443	Unexposed	SARS-CoV	1
1444	Unexposed	SARS-CoV-2	3
1445	Unexposed	hCoV-299E	6
1446	Unexposed	hCoV-HKU1	5
1447	Unexposed	hCoV-NL63	2
1448	Unexposed	hCoV-OC43	8
1449	Exposed	MERS-CoV	2
1450	Exposed	SARS-CoV	2
1451	Exposed	SARS-CoV-2	5
1452	Exposed	hCoV-299E	1
1453	Exposed	hCoV-HKU1	4
1454	Exposed	hCoV-NL63	1
1455	Exposed	hCoV-OC43	4
1456	Exposed	MERS-CoV	2
1457	Exposed	SARS-CoV	4
1458	Exposed	SARS-CoV-2	3
1459	Exposed	hCoV-299E	1
1460	Exposed	hCoV-HKU1	4
1461	Exposed	hCoV-NL63	2
1462	Exposed	hCoV-OC43	4
1463	Exposed	MERS-CoV	1
1464	Exposed	SARS-CoV	6
1465	Exposed	SARS-CoV-2	5
1466	Exposed	hCoV-299E	4
1467	Exposed	hCoV-HKU1	4
1468	Exposed	hCoV-NL63	3
1469	Exposed	hCoV-OC43	5
1470	Exposed	MERS-CoV	1
1471	Exposed	SARS-CoV	7
1472	Exposed	SARS-CoV-2	6
1473	Exposed	hCoV-299E	4
1474	Exposed	hCoV-HKU1	2
1475	Exposed	hCoV-NL63	6
1476	Exposed	hCoV-OC43	2
1477	Exposed	MERS-CoV	7
1478	Exposed	SARS-CoV	9
1479	Exposed	SARS-CoV-2	6
1480	Exposed	hCoV-299E	5
1481	Exposed	hCoV-HKU1	5
1482	Exposed	hCoV-NL63	4
1483	Exposed	hCoV-OC43	6
1484	Exposed	MERS-CoV	5
1485	Exposed	SARS-CoV	7
1486	Exposed	SARS-CoV-2	11
1487	Exposed	hCoV-299E	4
1488	Exposed	hCoV-HKU1	2
1489	Exposed	hCoV-NL63	3
1490	Exposed	hCoV-OC43	1
1491	Exposed	MERS-CoV	2
1492	Exposed	SARS-CoV	4
1493	Exposed	SARS-CoV-2	8
1494	Exposed	hCoV-299E	2
1495	Exposed	hCoV-HKU1	8
1496	Exposed	hCoV-NL63	1
1497	Exposed	hCoV-OC43	4
1498	Exposed	MERS-CoV	8
1499	Exposed	SARS-CoV	14
1500	Exposed	SARS-CoV-2	14
1501	Exposed	hCoV-299E	4
1502	Exposed	hCoV-HKU1	8
1503	Exposed	hCoV-NL63	3
1504	Exposed	hCoV-OC43	5
1505	Unexposed	MERS-CoV	1
1506	Unexposed	SARS-CoV	4
1507	Unexposed	SARS-CoV-2	2
1508	Unexposed	hCoV-299E	4
1509	Unexposed	hCoV-HKU1	5
1510	Unexposed	hCoV-NL63	3
1511	Unexposed	hCoV-OC43	5
1512	Exposed	MERS-CoV	1
1513	Exposed	SARS-CoV	5
1514	Exposed	SARS-CoV-2	8
1515	Exposed	hCoV-299E	2
1516	Exposed	hCoV-HKU1	2
1517	Exposed	hCoV-NL63	1
1518	Exposed	hCoV-OC43	1
1519	Exposed	MERS-CoV	6
1520	Exposed	SARS-CoV	6
1521	Exposed	SARS-CoV-2	8
1522	Exposed	hCoV-299E	4
1523	Exposed	hCoV-HKU1	3
1524	Exposed	hCoV-NL63	3
1525	Exposed	hCoV-OC43	5
1526	Exposed	MERS-CoV	6
1527	Exposed	SARS-CoV	9
1528	Exposed	SARS-CoV-2	5
1529	Exposed	hCoV-299E	3
1530	Exposed	hCoV-HKU1	5
1531	Exposed	hCoV-NL63	2
1532	Exposed	hCoV-OC43	7
1533	Exposed	MERS-CoV	4
1534	Exposed	SARS-CoV	12
1535	Exposed	SARS-CoV-2	9
1536	Exposed	hCoV-299E	1
1537	Exposed	hCoV-HKU1	4
1538	Exposed	hCoV-NL63	2
1539	Exposed	hCoV-OC43	1
1540	Exposed	MERS-CoV	5
1541	Exposed	SARS-CoV	3
1542	Exposed	SARS-CoV-2	6
1543	Exposed	hCoV-299E	4
1544	Exposed	hCoV-HKU1	4
1545	Exposed	hCoV-NL63	2
1546	Exposed	hCoV-OC43	7
1547	Exposed	MERS-CoV	0
1548	Exposed	SARS-CoV	11
1549	Exposed	SARS-CoV-2	10
1550	Exposed	hCoV-299E	3
1551	Exposed	hCoV-HKU1	2
1552	Exposed	hCoV-NL63	5
1553	Exposed	hCoV-OC43	4
1554	Exposed	MERS-CoV	0
1555	Exposed	SARS-CoV	6
1556	Exposed	SARS-CoV-2	6
1557	Exposed	hCoV-299E	0
1558	Exposed	hCoV-HKU1	4
1559	Exposed	hCoV-NL63	2
1560	Exposed	hCoV-OC43	4
1561	Exposed	MERS-CoV	8
1562	Exposed	SARS-CoV	5
1563	Exposed	SARS-CoV-2	8
1564	Exposed	hCoV-299E	4
1565	Exposed	hCoV-HKU1	4
1566	Exposed	hCoV-NL63	6
1567	Exposed	hCoV-OC43	3
1568	Unexposed	MERS-CoV	1
1569	Unexposed	SARS-CoV	1
1570	Unexposed	SARS-CoV-2	2
1571	Unexposed	hCoV-299E	6
1572	Unexposed	hCoV-HKU1	2
1573	Unexposed	hCoV-NL63	5
1574	Unexposed	hCoV-OC43	2
1575	Exposed	MERS-CoV	5
1576	Exposed	SARS-CoV	11
1577	Exposed	SARS-CoV-2	12
1578	Exposed	hCoV-299E	1
1579	Exposed	hCoV-HKU1	0
1580	Exposed	hCoV-NL63	3
1581	Exposed	hCoV-OC43	5
1582	Exposed	MERS-CoV	6
1583	Exposed	SARS-CoV	11
1584	Exposed	SARS-CoV-2	13
1585	Exposed	hCoV-299E	7
1586	Exposed	hCoV-HKU1	3
1587	Exposed	hCoV-NL63	6
1588	Exposed	hCoV-OC43	9
1589	Exposed	MERS-CoV	0
1590	Exposed	SARS-CoV	4
1591	Exposed	SARS-CoV-2	6
1592	Exposed	hCoV-299E	4
1593	Exposed	hCoV-HKU1	1
1594	Exposed	hCoV-NL63	2
1595	Exposed	hCoV-OC43	1
1596	Exposed	MERS-CoV	2
1597	Exposed	SARS-CoV	7
1598	Exposed	SARS-CoV-2	8
1599	Exposed	hCoV-299E	4
1600	Exposed	hCoV-HKU1	2
1601	Exposed	hCoV-NL63	3
1602	Exposed	hCoV-OC43	0
1603	Exposed	MERS-CoV	11
1604	Exposed	SARS-CoV	7
1605	Exposed	SARS-CoV-2	8
1606	Exposed	hCoV-299E	6
1607	Exposed	hCoV-HKU1	3
1608	Exposed	hCoV-NL63	4
1609	Exposed	hCoV-OC43	5
1610	Exposed	MERS-CoV	4
1611	Exposed	SARS-CoV	6
1612	Exposed	SARS-CoV-2	7
1613	Exposed	hCoV-299E	3
1614	Exposed	hCoV-HKU1	2
1615	Exposed	hCoV-NL63	1
1616	Exposed	hCoV-OC43	0
1617	Exposed	MERS-CoV	4
1618	Exposed	SARS-CoV	4
1619	Exposed	SARS-CoV-2	6
1620	Exposed	hCoV-299E	7
1621	Exposed	hCoV-HKU1	4
1622	Exposed	hCoV-NL63	8
1623	Exposed	hCoV-OC43	4
1624	Exposed	MERS-CoV	0
1625	Exposed	SARS-CoV	9
1626	Exposed	SARS-CoV-2	10
1627	Exposed	hCoV-299E	2
1628	Exposed	hCoV-HKU1	2
1629	Exposed	hCoV-NL63	5
1630	Exposed	hCoV-OC43	1
1631	Exposed	MERS-CoV	1
1632	Exposed	SARS-CoV	7
1633	Exposed	SARS-CoV-2	8
1634	Exposed	hCoV-299E	4
1635	Exposed	hCoV-HKU1	7
1636	Exposed	hCoV-NL63	5
1637	Exposed	hCoV-OC43	4
1638	Exposed	MERS-CoV	1
1639	Exposed	SARS-CoV	4
1640	Exposed	SARS-CoV-2	3
1641	Exposed	hCoV-299E	2
1642	Exposed	hCoV-HKU1	2
1643	Exposed	hCoV-NL63	2
1644	Exposed	hCoV-OC43	4
1645	Exposed	MERS-CoV	2
1646	Exposed	SARS-CoV	3
1647	Exposed	SARS-CoV-2	2
1648	Exposed	hCoV-299E	5
1649	Exposed	hCoV-HKU1	6
1650	Exposed	hCoV-NL63	4
1651	Exposed	hCoV-OC43	4
1652	Exposed	MERS-CoV	3
1653	Exposed	SARS-CoV	6
1654	Exposed	SARS-CoV-2	15
1655	Exposed	hCoV-299E	0
1656	Exposed	hCoV-HKU1	7
1657	Exposed	hCoV-NL63	4
1658	Exposed	hCoV-OC43	4
1659	Exposed	MERS-CoV	0
1660	Exposed	SARS-CoV	7
1661	Exposed	SARS-CoV-2	6
1662	Exposed	hCoV-299E	3
1663	Exposed	hCoV-HKU1	3
1664	Exposed	hCoV-NL63	2
1665	Exposed	hCoV-OC43	2
1666	Exposed	MERS-CoV	5
1667	Exposed	SARS-CoV	12
1668	Exposed	SARS-CoV-2	13
1669	Exposed	hCoV-299E	5
1670	Exposed	hCoV-HKU1	6
1671	Exposed	hCoV-NL63	5
1672	Exposed	hCoV-OC43	4
1673	Exposed	MERS-CoV	7
1674	Exposed	SARS-CoV	11
1675	Exposed	SARS-CoV-2	12
1676	Exposed	hCoV-299E	2
1677	Exposed	hCoV-HKU1	5
1678	Exposed	hCoV-NL63	6
1679	Exposed	hCoV-OC43	5
1680	Exposed	MERS-CoV	6
1681	Exposed	SARS-CoV	6
1682	Exposed	SARS-CoV-2	3
1683	Exposed	hCoV-299E	7
1684	Exposed	hCoV-HKU1	3
1685	Exposed	hCoV-NL63	4
1686	Exposed	hCoV-OC43	3
1687	Exposed	MERS-CoV	5
1688	Exposed	SARS-CoV	12
1689	Exposed	SARS-CoV-2	13
1690	Exposed	hCoV-299E	5
1691	Exposed	hCoV-HKU1	1
1692	Exposed	hCoV-NL63	5
1693	Exposed	hCoV-OC43	3
1694	Exposed	MERS-CoV	1
1695	Exposed	SARS-CoV	3
1696	Exposed	SARS-CoV-2	3
1697	Exposed	hCoV-299E	6
1698	Exposed	hCoV-HKU1	6
1699	Exposed	hCoV-NL63	7
1700	Exposed	hCoV-OC43	5
1701	Exposed	MERS-CoV	2
1702	Exposed	SARS-CoV	4
1703	Exposed	SARS-CoV-2	2
1704	Exposed	hCoV-299E	3
1705	Exposed	hCoV-HKU1	2
1706	Exposed	hCoV-NL63	1
1707	Exposed	hCoV-OC43	5
1708	Exposed	MERS-CoV	1
1709	Exposed	SARS-CoV	6
1710	Exposed	SARS-CoV-2	5
1711	Exposed	hCoV-299E	4
1712	Exposed	hCoV-HKU1	5
1713	Exposed	hCoV-NL63	6
1714	Exposed	hCoV-OC43	1
1715	Exposed	MERS-CoV	1
1716	Exposed	SARS-CoV	8
1717	Exposed	SARS-CoV-2	9
1718	Exposed	hCoV-299E	2
1719	Exposed	hCoV-HKU1	3
1720	Exposed	hCoV-NL63	2
1721	Exposed	hCoV-OC43	2
1722	Exposed	MERS-CoV	6
1723	Exposed	SARS-CoV	9
1724	Exposed	SARS-CoV-2	10
1725	Exposed	hCoV-299E	3
1726	Exposed	hCoV-HKU1	9
1727	Exposed	hCoV-NL63	2
1728	Exposed	hCoV-OC43	8
1729	Exposed	MERS-CoV	4
1730	Exposed	SARS-CoV	5
1731	Exposed	SARS-CoV-2	4
1732	Exposed	hCoV-299E	4
1733	Exposed	hCoV-HKU1	2
1734	Exposed	hCoV-NL63	1
1735	Exposed	hCoV-OC43	2
1736	Unexposed	MERS-CoV	6
1737	Unexposed	SARS-CoV	3
1738	Unexposed	SARS-CoV-2	4
1739	Unexposed	hCoV-299E	2
1740	Unexposed	hCoV-HKU1	3
1741	Unexposed	hCoV-NL63	3
1742	Unexposed	hCoV-OC43	3
1743	Exposed	MERS-CoV	1
1744	Exposed	SARS-CoV	3
1745	Exposed	SARS-CoV-2	3
1746	Exposed	hCoV-299E	2
1747	Exposed	hCoV-HKU1	3
1748	Exposed	hCoV-NL63	0
1749	Exposed	hCoV-OC43	1
1750	Exposed	MERS-CoV	3
1751	Exposed	SARS-CoV	7
1752	Exposed	SARS-CoV-2	7
1753	Exposed	hCoV-299E	4
1754	Exposed	hCoV-HKU1	4
1755	Exposed	hCoV-NL63	2
1756	Exposed	hCoV-OC43	8
1757	Exposed	MERS-CoV	6
1758	Exposed	SARS-CoV	7
1759	Exposed	SARS-CoV-2	5
1760	Exposed	hCoV-299E	5
1761	Exposed	hCoV-HKU1	3
1762	Exposed	hCoV-NL63	4
1763	Exposed	hCoV-OC43	4
1764	Exposed	MERS-CoV	4
1765	Exposed	SARS-CoV	3
1766	Exposed	SARS-CoV-2	3
1767	Exposed	hCoV-299E	3
1768	Exposed	hCoV-HKU1	4
1769	Exposed	hCoV-NL63	2
1770	Exposed	hCoV-OC43	1
1771	Exposed	MERS-CoV	4
1772	Exposed	SARS-CoV	6
1773	Exposed	SARS-CoV-2	10
1774	Exposed	hCoV-299E	2
1775	Exposed	hCoV-HKU1	6
1776	Exposed	hCoV-NL63	3
1777	Exposed	hCoV-OC43	6
1778	Unexposed	MERS-CoV	3
1779	Unexposed	SARS-CoV	1
1780	Unexposed	SARS-CoV-2	0
1781	Unexposed	hCoV-299E	5
1782	Unexposed	hCoV-HKU1	2
1783	Unexposed	hCoV-NL63	2
1784	Unexposed	hCoV-OC43	0
1785	Exposed	MERS-CoV	5
1786	Exposed	SARS-CoV	6
1787	Exposed	SARS-CoV-2	9
1788	Exposed	hCoV-299E	3
1789	Exposed	hCoV-HKU1	4
1790	Exposed	hCoV-NL63	3
1791	Exposed	hCoV-OC43	6
1792	Exposed	MERS-CoV	2
1793	Exposed	SARS-CoV	6
1794	Exposed	SARS-CoV-2	6
1795	Exposed	hCoV-299E	4
1796	Exposed	hCoV-HKU1	3
1797	Exposed	hCoV-NL63	5
1798	Exposed	hCoV-OC43	5
1799	Exposed	MERS-CoV	3
1800	Exposed	SARS-CoV	10
1801	Exposed	SARS-CoV-2	9
1802	Exposed	hCoV-299E	5
1803	Exposed	hCoV-HKU1	5
1804	Exposed	hCoV-NL63	4
1805	Exposed	hCoV-OC43	5
1806	Exposed	MERS-CoV	4
1807	Exposed	SARS-CoV	9
1808	Exposed	SARS-CoV-2	9
1809	Exposed	hCoV-299E	6
1810	Exposed	hCoV-HKU1	7
1811	Exposed	hCoV-NL63	2
1812	Exposed	hCoV-OC43	6
1813	Exposed	MERS-CoV	5
1814	Exposed	SARS-CoV	5
1815	Exposed	SARS-CoV-2	8
1816	Exposed	hCoV-299E	10
1817	Exposed	hCoV-HKU1	8
1818	Exposed	hCoV-NL63	7
1819	Exposed	hCoV-OC43	3
1820	Exposed	MERS-CoV	1
1821	Exposed	SARS-CoV	4
1822	Exposed	SARS-CoV-2	6
1823	Exposed	hCoV-299E	3
1824	Exposed	hCoV-HKU1	3
1825	Exposed	hCoV-NL63	2
1826	Exposed	hCoV-OC43	3
1827	Exposed	MERS-CoV	4
1828	Exposed	SARS-CoV	3
1829	Exposed	SARS-CoV-2	3
1830	Exposed	hCoV-299E	1
1831	Exposed	hCoV-HKU1	4
1832	Exposed	hCoV-NL63	5
1833	Exposed	hCoV-OC43	4
1834	Exposed	MERS-CoV	4
1835	Exposed	SARS-CoV	3
1836	Exposed	SARS-CoV-2	8
1837	Exposed	hCoV-299E	4
1838	Exposed	hCoV-HKU1	2
1839	Exposed	hCoV-NL63	3
1840	Exposed	hCoV-OC43	1
1841	Exposed	MERS-CoV	3
1842	Exposed	SARS-CoV	3
1843	Exposed	SARS-CoV-2	2
1844	Exposed	hCoV-299E	2
1845	Exposed	hCoV-HKU1	4
1846	Exposed	hCoV-NL63	1
1847	Exposed	hCoV-OC43	5
1848	Exposed	MERS-CoV	6
1849	Exposed	SARS-CoV	10
1850	Exposed	SARS-CoV-2	14
1851	Exposed	hCoV-299E	5
1852	Exposed	hCoV-HKU1	5
1853	Exposed	hCoV-NL63	4
1854	Exposed	hCoV-OC43	3
1855	Exposed	MERS-CoV	7
1856	Exposed	SARS-CoV	8
1857	Exposed	SARS-CoV-2	8
1858	Exposed	hCoV-299E	2
1859	Exposed	hCoV-HKU1	2
1860	Exposed	hCoV-NL63	2
1861	Exposed	hCoV-OC43	4
1862	Exposed	MERS-CoV	4
1863	Exposed	SARS-CoV	10
1864	Exposed	SARS-CoV-2	10
1865	Exposed	hCoV-299E	8
1866	Exposed	hCoV-HKU1	3
1867	Exposed	hCoV-NL63	3
1868	Exposed	hCoV-OC43	6
1869	Unexposed	MERS-CoV	0
1870	Unexposed	SARS-CoV	2
1871	Unexposed	SARS-CoV-2	1
1872	Unexposed	hCoV-299E	4
1873	Unexposed	hCoV-HKU1	1
1874	Unexposed	hCoV-NL63	3
1875	Unexposed	hCoV-OC43	0
1876	Exposed	MERS-CoV	3
1877	Exposed	SARS-CoV	7
1878	Exposed	SARS-CoV-2	6
1879	Exposed	hCoV-299E	2
1880	Exposed	hCoV-HKU1	3
1881	Exposed	hCoV-NL63	1
1882	Exposed	hCoV-OC43	3
1883	Unexposed	MERS-CoV	14
1884	Unexposed	SARS-CoV	8
1885	Unexposed	SARS-CoV-2	5
1886	Unexposed	hCoV-299E	7
1887	Unexposed	hCoV-HKU1	5
1888	Unexposed	hCoV-NL63	8
1889	Unexposed	hCoV-OC43	13
1890	Exposed	MERS-CoV	6
1891	Exposed	SARS-CoV	8
1892	Exposed	SARS-CoV-2	8
1893	Exposed	hCoV-299E	9
1894	Exposed	hCoV-HKU1	8
1895	Exposed	hCoV-NL63	3
1896	Exposed	hCoV-OC43	6
1897	Exposed	MERS-CoV	2
1898	Exposed	SARS-CoV	9
1899	Exposed	SARS-CoV-2	14
1900	Exposed	hCoV-299E	3
1901	Exposed	hCoV-HKU1	4
1902	Exposed	hCoV-NL63	3
1903	Exposed	hCoV-OC43	3
1904	Unexposed	MERS-CoV	1
1905	Unexposed	SARS-CoV	3
1906	Unexposed	SARS-CoV-2	3
1907	Unexposed	hCoV-299E	6
1908	Unexposed	hCoV-HKU1	6
1909	Unexposed	hCoV-NL63	5
1910	Unexposed	hCoV-OC43	2
1911	Exposed	MERS-CoV	4
1912	Exposed	SARS-CoV	8
1913	Exposed	SARS-CoV-2	10
1914	Exposed	hCoV-299E	2
1915	Exposed	hCoV-HKU1	1
1916	Exposed	hCoV-NL63	3
1917	Exposed	hCoV-OC43	7
1918	Exposed	MERS-CoV	2
1919	Exposed	SARS-CoV	8
1920	Exposed	SARS-CoV-2	11
1921	Exposed	hCoV-299E	7
1922	Exposed	hCoV-HKU1	4
1923	Exposed	hCoV-NL63	7
1924	Exposed	hCoV-OC43	3
1925	Exposed	MERS-CoV	6
1926	Exposed	SARS-CoV	9
1927	Exposed	SARS-CoV-2	11
1928	Exposed	hCoV-299E	4
1929	Exposed	hCoV-HKU1	5
1930	Exposed	hCoV-NL63	5
1931	Exposed	hCoV-OC43	3
1932	Exposed	MERS-CoV	3
1933	Exposed	SARS-CoV	8
1934	Exposed	SARS-CoV-2	9
1935	Exposed	hCoV-299E	7
1936	Exposed	hCoV-HKU1	5
1937	Exposed	hCoV-NL63	2
1938	Exposed	hCoV-OC43	3
1939	Exposed	MERS-CoV	3
1940	Exposed	SARS-CoV	3
1941	Exposed	SARS-CoV-2	10
1942	Exposed	hCoV-299E	6
1943	Exposed	hCoV-HKU1	5
1944	Exposed	hCoV-NL63	4
1945	Exposed	hCoV-OC43	5
1946	Exposed	MERS-CoV	3
1947	Exposed	SARS-CoV	10
1948	Exposed	SARS-CoV-2	12
1949	Exposed	hCoV-299E	3
1950	Exposed	hCoV-HKU1	2
1951	Exposed	hCoV-NL63	3
1952	Exposed	hCoV-OC43	7
1953	Exposed	MERS-CoV	3
1954	Exposed	SARS-CoV	12
1955	Exposed	SARS-CoV-2	15
1956	Exposed	hCoV-299E	5
1957	Exposed	hCoV-HKU1	4
1958	Exposed	hCoV-NL63	2
1959	Exposed	hCoV-OC43	7
1960	Exposed	MERS-CoV	6
1961	Exposed	SARS-CoV	13
1962	Exposed	SARS-CoV-2	15
1963	Exposed	hCoV-299E	4
1964	Exposed	hCoV-HKU1	6
1965	Exposed	hCoV-NL63	7
1966	Exposed	hCoV-OC43	5
1967	Exposed	MERS-CoV	4
1968	Exposed	SARS-CoV	9
1969	Exposed	SARS-CoV-2	6
1970	Exposed	hCoV-299E	1
1971	Exposed	hCoV-HKU1	3
1972	Exposed	hCoV-NL63	5
1973	Exposed	hCoV-OC43	1
1974	Unexposed	MERS-CoV	1
1975	Unexposed	SARS-CoV	3
1976	Unexposed	SARS-CoV-2	1
1977	Unexposed	hCoV-299E	5
1978	Unexposed	hCoV-HKU1	1
1979	Unexposed	hCoV-NL63	3
1980	Unexposed	hCoV-OC43	1
1981	Exposed	MERS-CoV	2
1982	Exposed	SARS-CoV	10
1983	Exposed	SARS-CoV-2	10
1984	Exposed	hCoV-299E	7
1985	Exposed	hCoV-HKU1	2
1986	Exposed	hCoV-NL63	3
1987	Exposed	hCoV-OC43	5
1988	Exposed	MERS-CoV	1
1989	Exposed	SARS-CoV	10
1990	Exposed	SARS-CoV-2	13
1991	Exposed	hCoV-299E	8
1992	Exposed	hCoV-HKU1	4
1993	Exposed	hCoV-NL63	4
1994	Exposed	hCoV-OC43	5
1995	Exposed	MERS-CoV	4
1996	Exposed	SARS-CoV	5
1997	Exposed	SARS-CoV-2	9
1998	Exposed	hCoV-299E	2
[truncated: 1,704 more rows]

## Sheet: Fig. 2b
order	virus	unexposed_perc	exposed_perc
corona2_10002	hCoV-HKU1	0.384615	0
corona2_10019	SARS-CoV-2	0.384615	0
corona2_10032	hCoV-299E	4.61538	8.55019
corona2_10047	MERS-CoV	0	1.11524
corona2_10051	hCoV-NL63	10.3846	10.4089
corona2_10052	hCoV-299E	10	11.5242
corona2_1006	SARS-CoV	0	1.48699
corona2_10072	MERS-CoV	0.384615	1.11524
corona2_1008	hCoV-299E	3.84615	8.17844
corona2_10086	MERS-CoV	0.384615	1.11524
corona2_10086	MERS-CoV	0.384615	1.11524
corona2_10091	SARS-CoV	2.69231	3.71747
corona2_10091	SARS-CoV-2	2.69231	3.71747
corona2_10102	hCoV-299E	7.30769	7.0632
corona2_10103	hCoV-NL63	3.84615	4.08922
corona2_10111	hCoV-NL63	2.30769	1.48699
corona2_10115	MERS-CoV	0	0.371747
corona2_10124	hCoV-NL63	0	0.371747
corona2_10129	hCoV-OC43	0	0.371747
corona2_10130	hCoV-HKU1	0.769231	0.371747
corona2_10145	SARS-CoV	0	0.371747
corona2_10149	SARS-CoV	0.384615	0.371747
corona2_10161	MERS-CoV	0.384615	0.371747
corona2_10161	MERS-CoV	0.384615	0.371747
corona2_10162	hCoV-299E	0.769231	0
corona2_10164	MERS-CoV	2.30769	4.46097
corona2_10168	hCoV-299E	1.15385	1.48699
corona2_10184	MERS-CoV	0	0.743494
corona2_10196	SARS-CoV-2	0.769231	0
corona2_10198	SARS-CoV	0.384615	0
corona2_10203	hCoV-NL63	0.769231	0
corona2_1022	MERS-CoV	0.769231	0.743494
corona2_10229	SARS-CoV	0	0.371747
corona2_10239	SARS-CoV	0.384615	0
corona2_10274	MERS-CoV	0	1.11524
corona2_10278	SARS-CoV-2	0.769231	4.46097
corona2_10325	SARS-CoV-2	0.769231	4.08922
corona2_10335	SARS-CoV-2	5	6.69145
corona2_10339	MERS-CoV	0.384615	0
corona2_10351	hCoV-NL63	0	0.371747
corona2_10359	hCoV-OC43	1.15385	0.743494
corona2_10376	hCoV-OC43	0.384615	0
corona2_10383	hCoV-NL63	0	0.371747
corona2_10384	hCoV-299E	1.15385	0.743494
corona2_10404	MERS-CoV	2.30769	0
corona2_10418	MERS-CoV	4.61538	5.94796
corona2_10418	MERS-CoV	4.61538	5.94796
corona2_1042	hCoV-NL63	0.384615	0.371747
corona2_10429	hCoV-299E	0.384615	0
corona2_10432	MERS-CoV	0.769231	23.7918
corona2_10432	MERS-CoV	0.769231	23.7918
corona2_10458	hCoV-OC43	0.384615	0
corona2_10461	hCoV-NL63	0.384615	0.371747
corona2_10468	SARS-CoV-2	0	0.743494
corona2_10484	SARS-CoV-2	0.384615	0
corona2_10495	SARS-CoV	0	0.371747
corona2_10502	SARS-CoV-2	0	0.371747
corona2_10513	SARS-CoV-2	0.769231	1.85874
corona2_10521	SARS-CoV	0.384615	1.48699
corona2_10566	hCoV-OC43	0.384615	0
corona2_10597	hCoV-NL63	0	0.743494
corona2_10604	hCoV-HKU1	0	0.371747
corona2_10622	SARS-CoV-2	0.769231	0.371747
corona2_10623	SARS-CoV	1.15385	0.371747
corona2_10642	MERS-CoV	0.769231	1.11524
corona2_10660	SARS-CoV-2	0.384615	0
corona2_10672	SARS-CoV-2	0.384615	0
corona2_10694	hCoV-HKU1	0	0.371747
corona2_10697	hCoV-OC43	0.384615	0
corona2_10701	SARS-CoV	0	0.371747
corona2_10725	SARS-CoV-2	0	0.371747
corona2_1074	MERS-CoV	0	0.371747
corona2_10751	hCoV-HKU1	0	0.371747
corona2_10752	hCoV-OC43	0.384615	0
corona2_10770	SARS-CoV-2	0	0.371747
corona2_10774	hCoV-OC43	0.769231	0.743494
corona2_10787	SARS-CoV-2	0.769231	1.85874
corona2_10817	hCoV-OC43	0.384615	0
corona2_10825	SARS-CoV	0	0.371747
corona2_10826	hCoV-NL63	0	0.371747
corona2_10829	hCoV-NL63	1.15385	1.48699
corona2_1083	SARS-CoV	0.769231	0
corona2_10846	SARS-CoV	0.384615	3.34572
corona2_10857	SARS-CoV-2	1.15385	1.48699
corona2_10862	MERS-CoV	0.769231	0
corona2_1087	MERS-CoV	0.769231	2.23048
corona2_10882	MERS-CoV	0.384615	1.11524
corona2_10888	MERS-CoV	1.15385	1.11524
corona2_10889	MERS-CoV	0	1.48699
corona2_10898	SARS-CoV	0.769231	0.743494
corona2_1090	SARS-CoV-2	2.30769	1.85874
corona2_10907	MERS-CoV	0.384615	0.371747
corona2_10927	hCoV-299E	38.8462	32.342
corona2_10929	MERS-CoV	0	0.371747
corona2_1094	SARS-CoV	1.53846	2.97398
corona2_10967	SARS-CoV-2	0.769231	1.48699
corona2_10968	hCoV-HKU1	1.15385	0.743494
corona2_10976	MERS-CoV	0.769231	0.371747
corona2_1098	SARS-CoV	3.84615	2.23048
corona2_1098	SARS-CoV-2	3.84615	2.23048
corona2_11005	hCoV-HKU1	0.769231	0
corona2_1102	SARS-CoV-2	0	6.69145
corona2_11022	SARS-CoV-2	3.46154	3.34572
corona2_11026	SARS-CoV	1.92308	1.48699
corona2_11028	hCoV-NL63	0	0.371747
corona2_11036	SARS-CoV	0.769231	0
corona2_11040	SARS-CoV-2	0	0.371747
corona2_11054	hCoV-HKU1	0	0.371747
corona2_11060	hCoV-HKU1	0.384615	1.11524
corona2_11075	SARS-CoV-2	4.23077	20.8178
corona2_11092	SARS-CoV-2	0	0.371747
corona2_11094	hCoV-NL63	0.384615	0
corona2_11106	hCoV-NL63	0	0.371747
corona2_11117	hCoV-NL63	0.384615	1.11524
corona2_11130	SARS-CoV-2	2.69231	2.97398
corona2_1114	MERS-CoV	0.384615	0
corona2_11141	hCoV-OC43	6.92308	50.1859
corona2_11143	MERS-CoV	0.384615	1.11524
corona2_11174	hCoV-HKU1	0	0.371747
corona2_11178	SARS-CoV-2	1.15385	0.371747
corona2_1118	SARS-CoV	0.384615	0
corona2_1118	SARS-CoV-2	0.384615	0
corona2_11180	SARS-CoV	0.769231	0
corona2_11187	hCoV-HKU1	0.384615	0
corona2_11191	SARS-CoV	0	0.743494
corona2_1120	hCoV-OC43	0.769231	0.371747
corona2_11202	MERS-CoV	0.769231	0
corona2_11203	SARS-CoV	6.15385	9.29368
corona2_11218	hCoV-299E	0.384615	0
corona2_11220	SARS-CoV	0.384615	1.11524
corona2_11236	hCoV-299E	1.53846	1.11524
corona2_1124	SARS-CoV-2	0.769231	41.6357
corona2_11253	hCoV-HKU1	5	7.43494
corona2_11267	MERS-CoV	0.769231	1.11524
corona2_11271	MERS-CoV	0.384615	0.371747
corona2_11274	hCoV-HKU1	0.769231	1.48699
corona2_11275	hCoV-OC43	0.384615	0.371747
corona2_11276	hCoV-299E	1.53846	0
corona2_11283	hCoV-299E	0.769231	1.85874
corona2_11295	hCoV-HKU1	0.769231	0
corona2_11308	hCoV-OC43	0.384615	0
corona2_1131	hCoV-OC43	0.769231	0.743494
corona2_11312	MERS-CoV	0.384615	0
corona2_11315	hCoV-OC43	0.769231	0
corona2_11320	hCoV-299E	0.384615	0.371747
corona2_11323	hCoV-NL63	0	0.371747
corona2_11335	MERS-CoV	0.384615	1.11524
corona2_11345	SARS-CoV	0.384615	0.743494
corona2_11345	SARS-CoV-2	0.384615	0.743494
corona2_11347	SARS-CoV	3.46154	4.46097
corona2_11391	MERS-CoV	1.92308	0.743494
corona2_1143	SARS-CoV-2	4.23077	5.20446
corona2_11442	hCoV-299E	5	3.34572
corona2_11453	MERS-CoV	0.769231	1.11524
corona2_11453	MERS-CoV	0.769231	1.11524
corona2_11459	hCoV-NL63	0	0.371747
corona2_11464	hCoV-HKU1	0	0.743494
corona2_11466	MERS-CoV	0.769231	0.371747
corona2_11467	hCoV-NL63	0	0.371747
corona2_11499	hCoV-299E	0	0.371747
corona2_11513	hCoV-299E	0.384615	0
corona2_1153	SARS-CoV-2	0.384615	7.0632
corona2_11538	hCoV-299E	1.53846	1.11524
corona2_11540	hCoV-NL63	0	0.371747
corona2_11575	MERS-CoV	0	0.743494
corona2_11631	MERS-CoV	0	0.743494
corona2_11669	SARS-CoV	1.15385	0.371747
corona2_11669	SARS-CoV-2	1.15385	0.371747
corona2_11674	hCoV-299E	0.384615	2.97398
corona2_11680	hCoV-299E	0.384615	0
corona2_11696	hCoV-299E	0.769231	0.371747
corona2_11698	hCoV-OC43	0.384615	0
corona2_11723	MERS-CoV	0	0.371747
corona2_11731	hCoV-299E	0.384615	0.371747
corona2_11740	hCoV-NL63	0	0.371747
corona2_11741	hCoV-NL63	1.53846	0.743494
corona2_11751	hCoV-299E	0	1.11524
corona2_11764	hCoV-NL63	28.0769	26.7658
corona2_11776	MERS-CoV	1.15385	0
corona2_11786	hCoV-OC43	0.384615	1.11524
corona2_11797	hCoV-NL63	3.07692	7.0632
corona2_11802	hCoV-NL63	1.53846	2.60223
corona2_11819	MERS-CoV	0.384615	0
corona2_11822	MERS-CoV	0.384615	0
corona2_11826	MERS-CoV	0.769231	0.371747
corona2_11846	hCoV-NL63	0.769231	0
corona2_11854	hCoV-299E	1.92308	0.743494
corona2_11855	MERS-CoV	1.92308	0.371747
corona2_11859	hCoV-299E	0.384615	0
corona2_11871	hCoV-OC43	0.384615	0.743494
corona2_11872	MERS-CoV	0.384615	0.371747
corona2_11873	hCoV-HKU1	0	1.11524
corona2_11875	hCoV-299E	0.384615	0
corona2_11922	hCoV-299E	85	83.2714
corona2_11949	SARS-CoV	1.15385	0.371747
corona2_11974	MERS-CoV	0	0.371747
corona2_11987	SARS-CoV-2	1.53846	1.48699
corona2_11999	hCoV-HKU1	0	0.371747
corona2_12001	SARS-CoV	4.23077	1.11524
corona2_12001	SARS-CoV-2	4.23077	1.11524
corona2_12026	hCoV-OC43	0.384615	0
corona2_12037	MERS-CoV	0	0.371747
corona2_12058	hCoV-NL63	0	0.371747
corona2_12069	hCoV-HKU1	0	0.743494
corona2_12074	hCoV-NL63	0	0.371747
corona2_1208	MERS-CoV	1.15385	0
corona2_12081	hCoV-HKU1	1.15385	0.743494
corona2_12087	hCoV-OC43	1.15385	0
corona2_12091	hCoV-299E	0.384615	0
corona2_12100	hCoV-299E	2.30769	1.11524
corona2_12105	hCoV-OC43	0.384615	0
corona2_12109	SARS-CoV	0	1.11524
corona2_12109	SARS-CoV-2	0	1.11524
corona2_12111	hCoV-OC43	0.384615	0
corona2_12139	MERS-CoV	0	1.11524
corona2_1214	SARS-CoV	0.769231	0.371747
corona2_12147	MERS-CoV	0.384615	0
corona2_1215	SARS-CoV-2	1.15385	0
corona2_12155	hCoV-HKU1	0.769231	0
corona2_12156	hCoV-OC43	0	0.371747
corona2_12167	SARS-CoV-2	0.384615	0
corona2_12186	hCoV-NL63	0	0.371747
corona2_12192	hCoV-299E	0.769231	0
corona2_12210	hCoV-NL63	0.384615	0.371747
corona2_12238	SARS-CoV	0.384615	0
corona2_12245	MERS-CoV	2.69231	3.34572
corona2_12246	MERS-CoV	1.92308	2.23048
corona2_12278	MERS-CoV	4.23077	7.43494
corona2_1228	hCoV-OC43	0.384615	0
corona2_12281	hCoV-299E	0.384615	0.743494
corona2_12285	SARS-CoV	10.7692	56.8773
corona2_12293	hCoV-OC43	1.92308	3.71747
corona2_12318	MERS-CoV	0.384615	0
corona2_12350	SARS-CoV-2	0.384615	0
corona2_12363	MERS-CoV	1.53846	0.371747
corona2_12381	MERS-CoV	0	1.11524
corona2_12392	MERS-CoV	1.15385	4.08922
corona2_12405	MERS-CoV	0.769231	0
corona2_12437	hCoV-OC43	0.769231	0
corona2_12452	hCoV-OC43	0.384615	9.29368
corona2_12467	SARS-CoV-2	0	1.11524
corona2_12473	MERS-CoV	0.769231	0.371747
corona2_12483	hCoV-NL63	0	0.371747
corona2_12489	SARS-CoV	0.384615	1.11524
corona2_12502	SARS-CoV	3.46154	6.3197
corona2_12504	SARS-CoV	0	0.743494
corona2_1252	MERS-CoV	0	0.743494
corona2_12523	hCoV-HKU1	0.769231	0.743494
corona2_12524	hCoV-OC43	0.384615	0.371747
corona2_12527	SARS-CoV-2	1.92308	0.743494
corona2_12533	SARS-CoV-2	0	0.371747
corona2_12553	hCoV-299E	0	0.371747
corona2_12555	hCoV-HKU1	0.384615	0.743494
corona2_1256	hCoV-NL63	0	0.371747
corona2_12569	MERS-CoV	0.384615	0
corona2_12586	MERS-CoV	0	1.11524
corona2_12605	SARS-CoV-2	0.384615	0.371747
corona2_12627	SARS-CoV	0.384615	1.48699
corona2_12632	hCoV-HKU1	0	0.371747
corona2_12644	hCoV-299E	0.384615	0.371747
corona2_12656	MERS-CoV	0	0.371747
corona2_12656	MERS-CoV	0	0.371747
corona2_12657	hCoV-OC43	9.23077	8.92193
corona2_12668	hCoV-OC43	0.769231	0
corona2_12713	SARS-CoV-2	0.769231	0.743494
corona2_12721	SARS-CoV-2	0.384615	1.48699
corona2_1274	SARS-CoV	1.15385	34.5725
corona2_12740	hCoV-HKU1	0.384615	0.743494
corona2_12762	hCoV-OC43	1.92308	0.371747
corona2_12772	hCoV-HKU1	0.384615	0
corona2_12789	MERS-CoV	0.384615	0
corona2_12799	hCoV-NL63	0.384615	0.371747
corona2_12800	hCoV-OC43	4.23077	55.0186
corona2_1282	hCoV-NL63	0.384615	0.371747
corona2_12841	MERS-CoV	0.384615	0
corona2_12878	hCoV-OC43	0.384615	0
corona2_12900	SARS-CoV	1.15385	0.743494
corona2_12914	SARS-CoV	1.92308	4.46097
corona2_12922	SARS-CoV-2	0.384615	8.17844
corona2_12923	MERS-CoV	0	0.743494
corona2_1303	SARS-CoV	0.384615	0
corona2_1308	hCoV-HKU1	10	9.29368
corona2_1314	SARS-CoV-2	0	0.371747
corona2_1319	hCoV-299E	2.30769	2.23048
corona2_134	SARS-CoV-2	0.769231	1.11524
corona2_1341	hCoV-NL63	0	0.371747
corona2_1355	MERS-CoV	0.384615	0.371747
corona2_1359	MERS-CoV	0.769231	0.743494
corona2_1359	MERS-CoV	0.769231	0.743494
corona2_1375	hCoV-HKU1	3.84615	30.4833
corona2_1382	SARS-CoV-2	0.384615	0
corona2_1409	hCoV-NL63	1.92308	2.60223
corona2_1421	MERS-CoV	0.769231	0.371747
corona2_1435	hCoV-OC43	1.15385	0
corona2_1436	hCoV-HKU1	0.384615	0.371747
corona2_146	MERS-CoV	0	0.371747
corona2_1460	hCoV-299E	0.769231	0.371747
corona2_1495	MERS-CoV	1.15385	0.371747
corona2_1539	hCoV-OC43	0.384615	0
corona2_1567	hCoV-NL63	0.384615	1.48699
corona2_1584	SARS-CoV	1.53846	0.743494
corona2_1584	SARS-CoV-2	1.53846	0.743494
corona2_1589	MERS-CoV	0.384615	0.371747
corona2_1595	hCoV-299E	1.92308	0.371747
corona2_16	hCoV-NL63	0	0.371747
corona2_1622	hCoV-OC43	0.384615	0
corona2_1623	hCoV-HKU1	0.384615	0.743494
corona2_164	SARS-CoV-2	0.769231	0.743494
corona2_1640	hCoV-299E	17.6923	18.5874
corona2_1643	MERS-CoV	0.384615	2.60223
corona2_167	hCoV-HKU1	0.769231	0.371747
corona2_1677	hCoV-OC43	0	1.11524
corona2_1678	hCoV-OC43	1.15385	0
corona2_1681	MERS-CoV	1.15385	1.48699
corona2_1684	SARS-CoV-2	0.384615	0.743494
corona2_1688	MERS-CoV	0	0.371747
corona2_1690	hCoV-HKU1	0.384615	0
corona2_1696	hCoV-HKU1	0.384615	0
corona2_1697	SARS-CoV	0.769231	0
corona2_1707	hCoV-HKU1	0	0.743494
corona2_1710	hCoV-299E	0.384615	0
corona2_1718	hCoV-OC43	0.384615	1.85874
corona2_1766	hCoV-NL63	33.8462	34.9442
corona2_1787	SARS-CoV	1.15385	1.11524
corona2_1788	hCoV-HKU1	0.769231	1.85874
corona2_1805	hCoV-OC43	0.384615	0
corona2_1808	hCoV-HKU1	0.769231	0
corona2_1816	hCoV-OC43	1.53846	1.48699
corona2_1817	hCoV-HKU1	0.769231	0.743494
corona2_1819	SARS-CoV	0.384615	1.11524
corona2_1851	hCoV-NL63	0	0.371747
corona2_1862	hCoV-299E	0.769231	0.371747
corona2_1865	hCoV-299E	5.76923	7.80669
corona2_189	MERS-CoV	0.384615	0.743494
corona2_189	MERS-CoV	0.384615	0.743494
corona2_1918	hCoV-OC43	46.1538	41.6357
corona2_1928	hCoV-OC43	0	0.743494
corona2_1930	SARS-CoV-2	0	0.743494
corona2_1931	SARS-CoV	0	1.11524
corona2_1932	MERS-CoV	0	1.11524
corona2_1942	hCoV-NL63	0	0.371747
corona2_1943	hCoV-299E	0.769231	1.48699
corona2_1964	SARS-CoV	18.0769	20.8178
corona2_1969	SARS-CoV-2	0.769231	9.29368
corona2_1976	SARS-CoV	30	36.4312
corona2_1978	SARS-CoV-2	27.6923	33.4572
corona2_1982	MERS-CoV	1.92308	3.71747
corona2_1984	SARS-CoV	0	0.743494
corona2_1993	hCoV-HKU1	0.384615	1.11524
corona2_2057	MERS-CoV	1.15385	0.371747
corona2_2114	hCoV-NL63	1.15385	1.85874
corona2_2126	hCoV-OC43	0.769231	0.371747
corona2_2128	hCoV-HKU1	0.384615	0
corona2_2137	SARS-CoV-2	0	2.23048
corona2_2167	hCoV-299E	0.769231	4.46097
corona2_2184	hCoV-OC43	3.07692	2.23048
corona2_2189	hCoV-299E	0	0.743494
corona2_2213	MERS-CoV	0.384615	1.11524
corona2_2218	hCoV-OC43	0.384615	0
corona2_227	MERS-CoV	0.384615	0
corona2_2271	SARS-CoV	0.384615	0.371747
corona2_2271	SARS-CoV-2	0.384615	0.371747
corona2_2280	SARS-CoV	0	0.743494
corona2_2284	hCoV-OC43	0.384615	0
corona2_2288	MERS-CoV	0	1.11524
corona2_2290	hCoV-299E	0.384615	0
corona2_230	hCoV-299E	0	0.743494
corona2_2309	hCoV-HKU1	0.384615	0.371747
corona2_231	hCoV-NL63	0.384615	0.743494
corona2_2330	hCoV-OC43	0	0.371747
corona2_2347	hCoV-299E	0.384615	0.743494
corona2_2352	SARS-CoV-2	0.769231	0.743494
corona2_236	MERS-CoV	1.92308	1.11524
corona2_2368	hCoV-NL63	0	0.371747
corona2_2386	hCoV-HKU1	0.384615	0.371747
corona2_2389	SARS-CoV	0	0.371747
corona2_239	SARS-CoV-2	0.384615	0.371747
corona2_2394	SARS-CoV-2	0	0.743494
corona2_240	SARS-CoV	0.769231	0.371747
corona2_241	hCoV-NL63	0	0.371747
corona2_2412	MERS-CoV	0.384615	0.743494
corona2_2412	MERS-CoV	0.384615	0.743494
corona2_2414	hCoV-HKU1	2.69231	2.60223
corona2_2431	hCoV-NL63	0.384615	0
corona2_2433	SARS-CoV	0.769231	0.371747
corona2_2433	SARS-CoV-2	0.769231	0.371747
corona2_2435	MERS-CoV	1.15385	0.371747
corona2_2436	hCoV-HKU1	0.769231	1.11524
corona2_2437	hCoV-OC43	1.15385	1.11524
corona2_2439	hCoV-299E	1.53846	1.11524
corona2_2458	SARS-CoV	1.92308	1.85874
corona2_2468	SARS-CoV-2	0.384615	0
corona2_2472	MERS-CoV	0.384615	0.371747
corona2_248	MERS-CoV	0.769231	0.743494
corona2_2483	hCoV-OC43	5.38462	5.20446
corona2_2509	hCoV-OC43	0	0.371747
corona2_251	hCoV-OC43	0.384615	0.371747
corona2_252	hCoV-NL63	0.769231	0
corona2_2522	hCoV-OC43	0.384615	0.371747
corona2_2529	MERS-CoV	0.769231	1.48699
corona2_253	hCoV-HKU1	0.384615	0
corona2_2535	MERS-CoV	1.15385	0.371747
corona2_2538	hCoV-HKU1	10	42.3792
corona2_254	hCoV-299E	0.384615	0
corona2_2541	SARS-CoV	0.384615	0.371747
corona2_2544	SARS-CoV-2	0	0.371747
corona2_256	MERS-CoV	0.384615	0.743494
corona2_2569	SARS-CoV	0.769231	0.371747
corona2_2569	SARS-CoV-2	0.769231	0.371747
corona2_2576	MERS-CoV	0.384615	0.371747
corona2_2585	hCoV-HKU1	0	1.11524
corona2_2609	hCoV-NL63	0.384615	0
corona2_2627	hCoV-299E	0.384615	0
corona2_2636	SARS-CoV	0.384615	0.371747
corona2_2637	hCoV-HKU1	0	0.371747
corona2_2656	SARS-CoV	1.53846	1.85874
corona2_2665	SARS-CoV-2	0.384615	0
corona2_2668	MERS-CoV	0	0.371747
corona2_2679	SARS-CoV	0	0.371747
corona2_2687	hCoV-299E	3.46154	4.08922
corona2_2688	MERS-CoV	0.384615	0.371747
corona2_2701	hCoV-OC43	1.15385	39.777
corona2_2706	hCoV-HKU1	0.769231	0.371747
corona2_2728	MERS-CoV	0.384615	0
corona2_2738	hCoV-299E	0.384615	0
corona2_2757	MERS-CoV	0.769231	0
corona2_2764	hCoV-HKU1	0	0.371747
corona2_2789	SARS-CoV	0.384615	0.371747
corona2_2789	SARS-CoV-2	0.384615	0.371747
corona2_2800	hCoV-HKU1	0.769231	0
corona2_2802	hCoV-OC43	0.769231	0
corona2_2804	SARS-CoV	0.769231	4.46097
corona2_2805	SARS-CoV	1.15385	0
corona2_2837	hCoV-NL63	0.384615	0
corona2_284	SARS-CoV-2	1.15385	0
corona2_2842	MERS-CoV	0	0.743494
corona2_2848	MERS-CoV	0.384615	0.743494
corona2_285	SARS-CoV	1.53846	1.11524
corona2_2854	SARS-CoV-2	0	3.34572
corona2_2864	MERS-CoV	0	0.743494
corona2_2864	MERS-CoV	0	0.743494
corona2_2872	MERS-CoV	0.384615	0
corona2_2875	MERS-CoV	0.384615	0
corona2_2889	hCoV-HKU1	0	0.371747
corona2_2897	hCoV-OC43	0.384615	0
corona2_2898	hCoV-HKU1	0.384615	0
corona2_2906	SARS-CoV-2	1.15385	0
corona2_2913	MERS-CoV	0.769231	0.743494
corona2_2929	hCoV-HKU1	88.4615	86.6171
corona2_2931	MERS-CoV	0.384615	1.11524
corona2_2935	hCoV-NL63	1.15385	0.371747
corona2_2938	hCoV-OC43	0.384615	0
corona2_2941	SARS-CoV	0	0.743494
corona2_2945	SARS-CoV	0.384615	0
corona2_2948	MERS-CoV	0.384615	0.371747
corona2_2949	SARS-CoV	0.769231	0.371747
corona2_2952	SARS-CoV	0	17.1004
corona2_2962	hCoV-HKU1	0.769231	0
corona2_2963	MERS-CoV	0.384615	0.371747
corona2_2989	MERS-CoV	0.384615	0.371747
corona2_2993	MERS-CoV	0.769231	0.743494
corona2_3009	hCoV-NL63	0.384615	0
corona2_3019	hCoV-NL63	0	0.743494
corona2_3020	SARS-CoV-2	8.84615	5.94796
corona2_3063	SARS-CoV	0	0.371747
corona2_3084	MERS-CoV	0.769231	0
corona2_3093	MERS-CoV	0.384615	0
corona2_3107	MERS-CoV	0.769231	14.4981
corona2_3107	MERS-CoV	0.769231	14.4981
corona2_3132	SARS-CoV-2	0	0.371747
corona2_314	MERS-CoV	0.384615	0.371747
corona2_3140	hCoV-299E	3.84615	2.97398
corona2_3141	hCoV-NL63	2.30769	1.85874
corona2_3142	hCoV-299E	0.384615	0.371747
corona2_3145	MERS-CoV	0.769231	0.743494
corona2_315	MERS-CoV	0.384615	0.743494
corona2_3178	SARS-CoV-2	0	0.371747
corona2_3187	hCoV-299E	1.15385	0.371747
corona2_3201	hCoV-299E	0.384615	0
corona2_3212	SARS-CoV	0.384615	0
corona2_3217	SARS-CoV-2	0	0.371747
corona2_3230	hCoV-OC43	0	0.371747
corona2_3237	hCoV-299E	0	0.371747
corona2_324	hCoV-HKU1	0	0.371747
corona2_3267	SARS-CoV	0.769231	0.371747
corona2_3267	SARS-CoV-2	0.769231	0.371747
corona2_3270	hCoV-OC43	0	0.743494
corona2_3271	hCoV-NL63	0	0.371747
corona2_33	MERS-CoV	0.384615	0.743494
corona2_3329	hCoV-299E	0	0.371747
corona2_333	hCoV-299E	0.384615	0.371747
corona2_3332	MERS-CoV	1.53846	1.11524
corona2_3349	SARS-CoV	1.53846	0.743494
corona2_3352	hCoV-NL63	85	88.1041
corona2_3357	hCoV-NL63	0.769231	0
corona2_3373	hCoV-299E	1.92308	2.97398
corona2_3375	hCoV-299E	0.384615	3.34572
corona2_3388	MERS-CoV	1.92308	1.85874
corona2_3389	hCoV-299E	0.769231	1.48699
corona2_3406	SARS-CoV	0.384615	1.48699
corona2_3410	MERS-CoV	0.384615	0.743494
corona2_3413	SARS-CoV-2	0.384615	0
corona2_3416	SARS-CoV-2	0.384615	0.371747
corona2_342	MERS-CoV	0.384615	0.371747
corona2_3422	SARS-CoV	0.384615	23.0483
corona2_3439	MERS-CoV	0.384615	0
corona2_3453	hCoV-OC43	28.0769	22.3048
corona2_3463	SARS-CoV	0.384615	0
corona2_3473	SARS-CoV	0.384615	0.371747
corona2_3545	hCoV-NL63	0.384615	0
corona2_3557	hCoV-OC43	1.92308	1.11524
corona2_3561	SARS-CoV-2	1.15385	0.371747
corona2_3566	hCoV-299E	1.53846	0.371747
corona2_3570	MERS-CoV	0	0.743494
corona2_3580	SARS-CoV	0.384615	0.371747
corona2_3585	hCoV-NL63	0	0.371747
corona2_3628	hCoV-HKU1	1.92308	0.371747
corona2_3640	MERS-CoV	0.769231	0
corona2_3640	MERS-CoV	0.769231	0
corona2_3661	MERS-CoV	0.384615	0.743494
corona2_367	hCoV-NL63	0.384615	0.371747
corona2_3678	hCoV-299E	2.30769	2.60223
corona2_370	SARS-CoV	1.53846	0.371747
corona2_370	SARS-CoV-2	1.53846	0.371747
corona2_3725	SARS-CoV	0	0.371747
corona2_3737	SARS-CoV-2	0.384615	0.371747
corona2_3750	MERS-CoV	0.384615	0
corona2_3765	SARS-CoV	0	0.371747
corona2_3776	hCoV-HKU1	0	0.371747
corona2_3789	SARS-CoV	4.23077	6.3197
corona2_3798	hCoV-OC43	0	0.371747
corona2_3826	hCoV-OC43	0.384615	0
corona2_383	MERS-CoV	0.384615	0
corona2_3834	hCoV-299E	0.384615	0.743494
corona2_3839	SARS-CoV-2	0	0.371747
corona2_3840	SARS-CoV	0	0.743494
corona2_3842	hCoV-OC43	0.384615	0
corona2_3843	hCoV-HKU1	0.384615	0
corona2_3857	hCoV-NL63	0	1.11524
corona2_3861	MERS-CoV	2.30769	1.48699
corona2_387	hCoV-HKU1	0.384615	1.11524
corona2_3872	SARS-CoV-2	2.30769	73.9777
corona2_3878	hCoV-OC43	2.30769	0
corona2_388	hCoV-OC43	0.384615	0
corona2_389	hCoV-NL63	0.384615	0.371747
corona2_3890	MERS-CoV	0	0.743494
corona2_3935	hCoV-NL63	0.384615	2.23048
corona2_3941	hCoV-299E	1.15385	0.371747
corona2_3947	hCoV-NL63	0.769231	1.11524
corona2_3955	MERS-CoV	2.30769	2.60223
corona2_3989	SARS-CoV	0	0.371747
corona2_3992	MERS-CoV	0	0.371747
corona2_4017	SARS-CoV-2	3.84615	64.3123
corona2_4045	MERS-CoV	1.92308	4.46097
corona2_4046	hCoV-OC43	1.53846	2.23048
corona2_4048	hCoV-HKU1	0	1.85874
corona2_4054	SARS-CoV	0	0.371747
corona2_4071	hCoV-NL63	0.769231	0
corona2_4074	hCoV-OC43	0.384615	0
corona2_4078	hCoV-299E	0	0.371747
corona2_4108	hCoV-NL63	0	1.11524
corona2_4119	SARS-CoV-2	0.384615	0
corona2_4146	hCoV-NL63	1.53846	0.743494
corona2_4149	hCoV-OC43	0	0.371747
corona2_4158	MERS-CoV	0	0.371747
corona2_4159	hCoV-HKU1	0.769231	0.371747
corona2_4181	hCoV-OC43	1.15385	0.371747
corona2_4182	hCoV-HKU1	2.30769	2.23048
corona2_4188	hCoV-OC43	1.15385	4.46097
corona2_4199	MERS-CoV	0.384615	0.371747
corona2_425	SARS-CoV	4.61538	34.5725
corona2_4250	hCoV-299E	0.384615	0.371747
corona2_4253	hCoV-HKU1	0	0.371747
corona2_4256	hCoV-HKU1	0.769231	0
corona2_4263	hCoV-NL63	1.15385	0
corona2_4265	SARS-CoV-2	0.384615	0.371747
corona2_4271	hCoV-299E	0.384615	0
corona2_4284	SARS-CoV	0.769231	0.371747
corona2_4284	SARS-CoV-2	0.769231	0.371747
corona2_4288	hCoV-OC43	25.7692	28.9963
corona2_4323	hCoV-NL63	0.384615	0
corona2_4328	hCoV-NL63	0.384615	0
corona2_4343	hCoV-NL63	1.15385	0.371747
corona2_4363	SARS-CoV-2	0	0.371747
corona2_438	hCoV-HKU1	1.53846	1.48699
corona2_4383	hCoV-NL63	1.15385	0.371747
corona2_4386	SARS-CoV-2	5	4.46097
corona2_4397	MERS-CoV	0.769231	0
corona2_4418	MERS-CoV	1.15385	1.48699
corona2_443	hCoV-NL63	0.769231	0.371747
corona2_4447	MERS-CoV	1.53846	0.371747
corona2_4473	hCoV-OC43	0.384615	7.0632
corona2_4482	MERS-CoV	0	0.743494
corona2_4483	hCoV-299E	1.15385	1.48699
corona2_45	hCoV-HKU1	0.769231	0.743494
corona2_4500	SARS-CoV-2	0.384615	0
corona2_4504	SARS-CoV	0.384615	0.371747
corona2_4505	hCoV-NL63	0.769231	0.743494
corona2_4506	hCoV-299E	0.769231	0
corona2_4523	hCoV-HKU1	6.15385	4.83271
corona2_4537	SARS-CoV-2	3.84615	5.20446
corona2_4547	hCoV-HKU1	0.769231	0.371747
corona2_4559	hCoV-NL63	1.92308	0.371747
corona2_4560	hCoV-299E	1.53846	2.23048
corona2_4563	hCoV-HKU1	3.07692	2.23048
corona2_4564	hCoV-OC43	5.38462	5.20446
corona2_4577	MERS-CoV	0.769231	1.11524
corona2_4577	MERS-CoV	0.769231	1.11524
corona2_4592	SARS-CoV	0.384615	0
corona2_4596	SARS-CoV	0.384615	0.371747
corona2_4600	MERS-CoV	0	0.371747
corona2_4602	MERS-CoV	0	0.743494
corona2_4615	hCoV-OC43	1.15385	1.11524
corona2_462	hCoV-299E	0	0.743494
corona2_4623	SARS-CoV	1.53846	1.85874
corona2_4627	MERS-CoV	0.384615	0.743494
corona2_4627	MERS-CoV	0.384615	0.743494
corona2_463	hCoV-299E	0.769231	1.48699
corona2_464	SARS-CoV	1.53846	3.34572
corona2_4645	hCoV-299E	0.384615	0
corona2_4653	hCoV-299E	0.384615	0.743494
corona2_4654	hCoV-NL63	0.384615	0
corona2_4682	hCoV-OC43	0.384615	0.743494
corona2_4691	hCoV-NL63	0.384615	0
corona2_4702	hCoV-NL63	0.384615	0
corona2_4705	hCoV-OC43	0.769231	1.48699
corona2_471	hCoV-299E	0.384615	0
corona2_472	hCoV-HKU1	0.384615	0
corona2_4725	hCoV-OC43	0.384615	1.85874
corona2_4728	hCoV-HKU1	0	1.11524
corona2_4736	hCoV-HKU1	0.384615	0
corona2_4748	hCoV-HKU1	0	0.371747
corona2_4754	hCoV-NL63	0.769231	0.743494
corona2_4761	hCoV-299E	0.384615	1.11524
corona2_4762	hCoV-NL63	0.384615	0.371747
corona2_4767	hCoV-299E	10.3846	13.7546
corona2_4768	hCoV-NL63	0	0.371747
corona2_4770	hCoV-299E	1.53846	0.743494
corona2_4772	hCoV-OC43	0.384615	0
corona2_4796	hCoV-NL63	20.7692	24.1636
corona2_48	MERS-CoV	0	1.11524
corona2_4813	hCoV-OC43	0.769231	0
corona2_4818	SARS-CoV-2	0	1.11524
corona2_4823	MERS-CoV	0.384615	0.743494
corona2_4835	hCoV-OC43	5.38462	4.83271
corona2_4841	MERS-CoV	3.07692	2.60223
corona2_4850	hCoV-OC43	3.84615	2.97398
corona2_487	SARS-CoV	0	0.371747
corona2_489	SARS-CoV	1.92308	3.34572
corona2_4909	hCoV-HKU1	0	0.743494
corona2_4913	hCoV-OC43	12.3077	10.0372
corona2_4915	hCoV-HKU1	1.53846	1.85874
corona2_4916	hCoV-NL63	0.769231	8.55019
corona2_4926	hCoV-OC43	0.384615	0
corona2_4927	SARS-CoV	0.384615	0
corona2_4931	hCoV-OC43	0	0.371747
corona2_4933	SARS-CoV-2	0	0.371747
corona2_4935	hCoV-OC43	0	0.371747
corona2_4953	MERS-CoV	0.384615	0
corona2_4958	hCoV-299E	0.384615	0
corona2_4965	hCoV-HKU1	0.384615	0.371747
corona2_4966	hCoV-OC43	0.384615	0
corona2_4968	MERS-CoV	0.384615	0
corona2_4978	hCoV-NL63	1.15385	1.11524
corona2_4988	SARS-CoV	0	1.48699
corona2_5007	hCoV-NL63	0.384615	0.371747
corona2_5008	MERS-CoV	0	0.371747
corona2_5018	hCoV-NL63	9.23077	7.43494
corona2_5036	hCoV-299E	1.92308	1.48699
corona2_5044	MERS-CoV	0.384615	1.48699
corona2_5056	hCoV-299E	0	0.371747
corona2_5062	hCoV-OC43	3.46154	5.20446
corona2_5065	hCoV-OC43	1.92308	0.743494
corona2_5066	hCoV-NL63	0.384615	0
corona2_5070	hCoV-299E	1.53846	0.371747
corona2_5073	hCoV-NL63	1.15385	0.743494
corona2_5074	SARS-CoV	6.92308	88.1041
corona2_510	MERS-CoV	0.769231	0.743494
corona2_5107	SARS-CoV-2	0	0.371747
corona2_5111	SARS-CoV	3.46154	4.08922
corona2_5115	SARS-CoV-2	0	2.23048
corona2_513	hCoV-299E	1.53846	1.48699
corona2_5153	hCoV-OC43	0.384615	0
corona2_5175	SARS-CoV-2	0	35.316
corona2_5190	hCoV-HKU1	0.769231	0.371747
corona2_520	SARS-CoV-2	0	0.743494
corona2_5208	MERS-CoV	0	0.371747
corona2_5208	MERS-CoV	0	0.371747
corona2_5210	MERS-CoV	0.769231	1.85874
corona2_5271	hCoV-NL63	0	1.11524
corona2_5272	hCoV-299E	0.384615	0
corona2_5282	hCoV-NL63	0.384615	1.11524
corona2_5288	SARS-CoV-2	0.384615	0.371747
corona2_5305	hCoV-NL63	0.384615	0.371747
corona2_5306	SARS-CoV	0.769231	2.23048
corona2_5311	hCoV-NL63	0.384615	0.371747
corona2_5312	MERS-CoV	0.384615	0
corona2_5316	hCoV-299E	3.46154	1.48699
corona2_5323	hCoV-NL63	0	0.371747
corona2_5324	MERS-CoV	0.384615	0
corona2_5331	hCoV-NL63	1.15385	1.85874
corona2_5332	hCoV-HKU1	1.53846	0.743494
corona2_5333	hCoV-OC43	2.30769	2.97398
corona2_5342	hCoV-OC43	1.15385	1.85874
corona2_5343	hCoV-OC43	0	1.11524
corona2_535	hCoV-OC43	6.92308	8.55019
corona2_537	SARS-CoV	0.769231	1.48699
corona2_5375	hCoV-299E	1.53846	19.3309
corona2_5384	MERS-CoV	0.769231	0
corona2_5395	MERS-CoV	0.769231	0
corona2_54	hCoV-OC43	0	0.743494
corona2_5411	hCoV-NL63	1.92308	1.11524
corona2_5429	hCoV-OC43	0.384615	0.371747
corona2_5430	SARS-CoV	0.384615	0.743494
corona2_545	SARS-CoV	0	1.11524
corona2_5462	SARS-CoV	0.769231	0.743494
corona2_548	SARS-CoV-2	0.384615	0.371747
corona2_5487	SARS-CoV-2	2.69231	60.5948
corona2_5490	SARS-CoV-2	4.61538	11.5242
corona2_5492	MERS-CoV	1.53846	0.743494
corona2_55	MERS-CoV	0	1.11524
corona2_5512	SARS-CoV	2.30769	2.97398
corona2_5513	hCoV-HKU1	2.30769	0.371747
corona2_5517	SARS-CoV	5.76923	4.46097
corona2_5520	SARS-CoV-2	1.15385	1.48699
corona2_5527	MERS-CoV	0	0.371747
corona2_5533	MERS-CoV	2.30769	5.94796
corona2_5538	MERS-CoV	1.92308	1.11524
corona2_5556	hCoV-OC43	0	0.371747
corona2_556	MERS-CoV	0.769231	1.48699
corona2_5568	SARS-CoV	0	0.371747
corona2_5570	SARS-CoV-2	0.769231	0.371747
corona2_5593	MERS-CoV	0	0.371747
corona2_5595	SARS-CoV-2	0.769231	1.11524
corona2_5599	hCoV-OC43	0.384615	0.371747
corona2_561	SARS-CoV	0.384615	0.371747
corona2_5633	SARS-CoV-2	0.384615	0.743494
corona2_565	hCoV-OC43	0.769231	0
corona2_5658	MERS-CoV	0	0.371747
corona2_5659	hCoV-299E	0.384615	0
corona2_5677	MERS-CoV	0.384615	1.11524
corona2_5683	SARS-CoV	0.769231	1.48699
corona2_5684	MERS-CoV	0.384615	0.371747
corona2_5690	SARS-CoV-2	1.15385	0.743494
corona2_571	hCoV-OC43	1.92308	1.11524
corona2_5716	MERS-CoV	1.15385	1.11524
corona2_5716	MERS-CoV	1.15385	1.11524
corona2_5723	hCoV-HKU1	0.384615	0
corona2_5728	MERS-CoV	0.769231	0.743494
corona2_5735	hCoV-HKU1	0.384615	0
corona2_574	SARS-CoV	0.384615	0.371747
corona2_576	SARS-CoV-2	0.384615	0.371747
corona2_5768	hCoV-NL63	6.53846	7.43494
corona2_5776	hCoV-299E	0.384615	0
corona2_5782	MERS-CoV	0.384615	0
corona2_5788	hCoV-HKU1	0.384615	0.743494
corona2_58	MERS-CoV	0.384615	0
corona2_580	SARS-CoV-2	0.384615	0
corona2_5802	SARS-CoV-2	0.384615	0
corona2_582	MERS-CoV	0	0.371747
corona2_5829	MERS-CoV	2.30769	9.29368
corona2_5839	hCoV-HKU1	0.769231	5.94796
corona2_5851	hCoV-HKU1	0	0.371747
corona2_5863	SARS-CoV-2	0.769231	0.743494
corona2_5870	hCoV-NL63	0	0.371747
corona2_5871	hCoV-299E	1.15385	1.11524
corona2_5879	SARS-CoV-2	6.15385	44.6097
corona2_588	hCoV-NL63	0.384615	0
corona2_5885	SARS-CoV	2.69231	41.6357
corona2_5886	MERS-CoV	1.15385	0
corona2_5891	MERS-CoV	0.384615	0
corona2_590	SARS-CoV	1.15385	3.34572
corona2_5906	MERS-CoV	0.384615	0
corona2_5919	hCoV-299E	0	0.371747
corona2_5923	SARS-CoV-2	0.384615	0.371747
corona2_5948	SARS-CoV	0	0.371747
corona2_5958	hCoV-NL63	0.384615	0
corona2_5963	SARS-CoV-2	3.84615	2.97398
corona2_597	MERS-CoV	0.384615	0
corona2_5973	hCoV-HKU1	0	0.371747
corona2_5983	SARS-CoV-2	3.46154	68.0297
corona2_6003	SARS-CoV-2	0	0.371747
corona2_6016	hCoV-OC43	0.384615	0.743494
corona2_6017	MERS-CoV	1.15385	1.11524
corona2_6027	MERS-CoV	4.61538	2.60223
corona2_6035	hCoV-299E	2.30769	3.71747
corona2_6038	SARS-CoV-2	0	10.7807
corona2_6043	hCoV-HKU1	0.384615	0.743494
corona2_6047	MERS-CoV	0.384615	0
corona2_6052	SARS-CoV-2	6.53846	3.34572
corona2_6053	SARS-CoV	3.46154	2.60223
corona2_6066	hCoV-NL63	0.384615	0.371747
corona2_6077	hCoV-NL63	1.53846	1.11524
corona2_6102	hCoV-299E	0.384615	0.371747
corona2_6116	hCoV-HKU1	0.384615	0.743494
corona2_6120	MERS-CoV	0.384615	0
corona2_6131	SARS-CoV	0.384615	0.371747
corona2_615	MERS-CoV	0.384615	0.371747
corona2_6154	SARS-CoV-2	0.384615	0
corona2_6155	SARS-CoV	0	0.371747
corona2_6166	SARS-CoV	1.15385	0.743494
corona2_6173	SARS-CoV-2	0	0.371747
corona2_6177	SARS-CoV-2	0.384615	0
corona2_6183	hCoV-HKU1	0.384615	0
corona2_6189	SARS-CoV	1.15385	0.371747
corona2_6190	SARS-CoV	1.15385	36.4312
corona2_6194	hCoV-OC43	0.384615	0.371747
corona2_6198	hCoV-299E	0.384615	0.371747
corona2_6199	hCoV-NL63	0.384615	0
corona2_622	MERS-CoV	0.384615	0.371747
corona2_6247	MERS-CoV	0	0.371747
corona2_6248	MERS-CoV	1.15385	2.97398
corona2_6270	hCoV-HKU1	7.69231	6.3197
corona2_6271	hCoV-HKU1	0	0.371747
corona2_6280	SARS-CoV-2	0.384615	0
corona2_6282	hCoV-299E	0	0.743494
corona2_6286	MERS-CoV	0.384615	1.48699
corona2_6309	hCoV-HKU1	0.384615	0
corona2_6336	SARS-CoV	0.769231	0.743494
corona2_6337	hCoV-OC43	0.769231	0.743494
corona2_6342	hCoV-HKU1	0	0.371747
corona2_6356	MERS-CoV	0.384615	0
corona2_6370	MERS-CoV	2.30769	0.371747
corona2_6377	hCoV-OC43	1.53846	1.11524
corona2_6407	SARS-CoV	0.384615	0
corona2_6420	hCoV-HKU1	0.384615	0
corona2_6424	MERS-CoV	0.384615	0.371747
corona2_643	hCoV-HKU1	2.69231	0.743494
corona2_6453	hCoV-299E	0.384615	1.11524
corona2_6459	SARS-CoV-2	0	0.371747
corona2_6464	MERS-CoV	0.384615	0.371747
corona2_6512	MERS-CoV	1.15385	1.48699
corona2_6512	MERS-CoV	1.15385	1.48699
corona2_6519	hCoV-NL63	2.30769	1.85874
corona2_652	SARS-CoV	0.384615	0
corona2_6536	hCoV-299E	8.84615	6.3197
corona2_6541	hCoV-OC43	0.384615	0
corona2_6550	MERS-CoV	0.769231	0
corona2_6554	SARS-CoV	0	0.371747
corona2_6570	hCoV-299E	0.769231	1.11524
corona2_6586	hCoV-OC43	1.15385	1.85874
corona2_6588	SARS-CoV-2	0.384615	0.743494
corona2_6593	SARS-CoV	0.769231	0
corona2_6611	SARS-CoV-2	0.384615	2.60223
corona2_6623	MERS-CoV	0.769231	1.48699
corona2_6623	MERS-CoV	0.769231	1.48699
corona2_6628	MERS-CoV	0	1.48699
corona2_6629	MERS-CoV	0.384615	0.743494
corona2_6641	SARS-CoV	0.384615	0.371747
corona2_6642	SARS-CoV	0.384615	0
corona2_6646	SARS-CoV-2	1.15385	0.371747
corona2_6664	SARS-CoV	0	0.371747
corona2_6690	hCoV-NL63	0	0.371747
corona2_6704	hCoV-HKU1	1.53846	18.2156
corona2_6717	hCoV-299E	0.384615	0.371747
corona2_6721	hCoV-NL63	0.769231	0
corona2_674	MERS-CoV	0	0.743494
corona2_675	SARS-CoV	0.384615	1.11524
corona2_6766	SARS-CoV-2	0.384615	0
corona2_6777	hCoV-HKU1	3.46154	2.60223
corona2_6778	MERS-CoV	0.384615	0.743494
corona2_679	MERS-CoV	0.769231	0
corona2_6810	SARS-CoV	0.384615	0.743494
corona2_683	hCoV-HKU1	0	1.11524
corona2_6848	hCoV-HKU1	11.5385	17.8439
corona2_6863	MERS-CoV	0.384615	0.743494
corona2_6886	SARS-CoV-2	0.384615	1.48699
corona2_69	hCoV-NL63	1.15385	0.371747
corona2_6914	SARS-CoV-2	0	0.743494
corona2_6931	hCoV-HKU1	26.1538	30.855
corona2_6950	hCoV-NL63	1.15385	0.371747
corona2_6952	MERS-CoV	1.53846	1.85874
corona2_6964	hCoV-OC43	4.23077	4.83271
corona2_6969	hCoV-299E	0.769231	0
corona2_6985	SARS-CoV-2	0.769231	0
corona2_7003	MERS-CoV	0	0.371747
corona2_7026	SARS-CoV-2	0.384615	12.2677
corona2_7031	SARS-CoV	5	21.9331
corona2_7041	hCoV-OC43	11.1538	16.7286
corona2_7045	MERS-CoV	0.384615	0.371747
corona2_7045	MERS-CoV	0.384615	0.371747
corona2_706	hCoV-299E	0.384615	0
corona2_7063	MERS-CoV	0.384615	0.371747
corona2_7063	MERS-CoV	0.384615	0.371747
corona2_7066	hCoV-OC43	0.384615	0.371747
corona2_7070	hCoV-299E	0.384615	0
corona2_7074	MERS-CoV	0.384615	0.371747
corona2_708	hCoV-NL63	0.384615	0
corona2_7083	MERS-CoV	1.15385	1.85874
corona2_7083	MERS-CoV	1.15385	1.85874
corona2_7090	hCoV-OC43	0.769231	0.743494
corona2_7115	hCoV-HKU1	2.69231	6.69145
corona2_7195	MERS-CoV	0.384615	0.371747
corona2_72	SARS-CoV	1.15385	1.11524
corona2_720	hCoV-OC43	1.15385	0
corona2_7202	SARS-CoV-2	0.384615	0
corona2_7204	SARS-CoV	0	0.743494
corona2_7209	hCoV-OC43	0	0.371747
corona2_7224	SARS-CoV	0.384615	0.371747
corona2_7233	MERS-CoV	1.15385	1.48699
corona2_7234	MERS-CoV	0	0.371747
corona2_7241	SARS-CoV	0	0.371747
corona2_7243	SARS-CoV-2	0.384615	0
corona2_7246	hCoV-OC43	0.769231	0.371747
corona2_7257	SARS-CoV	0	1.85874
corona2_726	SARS-CoV	0.384615	0
corona2_726	SARS-CoV-2	0.384615	0
corona2_7272	MERS-CoV	0.769231	0.743494
corona2_7274	hCoV-299E	0.769231	0.371747
corona2_7284	hCoV-299E	8.46154	7.0632
corona2_7287	MERS-CoV	3.07692	4.46097
corona2_7288	MERS-CoV	4.23077	5.94796
corona2_7318	hCoV-299E	0	0.371747
corona2_732	MERS-CoV	0	0.371747
corona2_7327	MERS-CoV	0	2.23048
corona2_7335	MERS-CoV	0.769231	0
corona2_7335	MERS-CoV	0.769231	0
corona2_7345	hCoV-299E	0	0.743494
corona2_7372	SARS-CoV-2	0.384615	0.743494
corona2_7397	MERS-CoV	0.769231	4.08922
corona2_7397	MERS-CoV	0.769231	4.08922
corona2_7411	hCoV-NL63	1.15385	0.371747
corona2_7417	hCoV-299E	0.384615	1.48699
corona2_7424	hCoV-HKU1	1.53846	1.85874
corona2_7434	hCoV-OC43	0.384615	0
corona2_7447	MERS-CoV	2.69231	3.34572
corona2_7447	MERS-CoV	2.69231	3.34572
corona2_7449	hCoV-OC43	0	0.743494
corona2_7454	SARS-CoV	0	0.371747
corona2_7472	hCoV-299E	0	0.743494
corona2_7481	hCoV-HKU1	1.53846	2.23048
corona2_7492	hCoV-NL63	3.46154	2.97398
corona2_7502	MERS-CoV	0.384615	1.11524
corona2_7504	hCoV-OC43	0	2.60223
corona2_7511	hCoV-OC43	2.30769	2.23048
corona2_7512	hCoV-HKU1	0.384615	0.743494
corona2_7517	hCoV-299E	1.15385	1.48699
corona2_7519	MERS-CoV	0	0.371747
corona2_7521	SARS-CoV	3.07692	7.0632
corona2_7523	SARS-CoV-2	6.92308	11.8959
corona2_7526	MERS-CoV	0	0.743494
corona2_753	MERS-CoV	0	0.371747
corona2_7553	hCoV-HKU1	0.384615	0
corona2_7555	SARS-CoV	14.2308	25.2788
corona2_757	SARS-CoV	0.384615	0.743494
corona2_7582	hCoV-NL63	1.15385	0.371747
corona2_7583	hCoV-299E	0.384615	0.371747
corona2_759	hCoV-OC43	0.384615	0
corona2_76	MERS-CoV	0.384615	0
corona2_7608	hCoV-HKU1	0.384615	0.371747
corona2_7616	MERS-CoV	0.384615	1.48699
corona2_7617	hCoV-NL63	0.769231	0.743494
corona2_7618	hCoV-299E	1.53846	0.743494
corona2_7619	hCoV-OC43	1.53846	1.11524
corona2_7620	hCoV-HKU1	0.769231	0
corona2_7637	hCoV-HKU1	0.384615	0
corona2_7643	SARS-CoV	0	0.371747
corona2_7644	hCoV-299E	0.384615	0.371747
corona2_7646	MERS-CoV	0.769231	0.743494
corona2_7668	SARS-CoV-2	0.384615	0
corona2_7669	SARS-CoV	1.53846	0.371747
corona2_7673	hCoV-OC43	0.384615	0
corona2_768	MERS-CoV	0.384615	0
corona2_768	MERS-CoV	0.384615	0
corona2_7688	SARS-CoV-2	0.769231	2.23048
corona2_7700	SARS-CoV-2	0.384615	1.85874
corona2_7704	SARS-CoV	4.61538	4.83271
corona2_7712	hCoV-HKU1	0.769231	0
corona2_772	hCoV-OC43	1.53846	0
corona2_7723	SARS-CoV	0.384615	0
corona2_7741	hCoV-NL63	1.15385	0.371747
corona2_7743	hCoV-299E	0	0.371747
corona2_7746	MERS-CoV	0.384615	0.371747
corona2_7749	SARS-CoV	0.384615	0.743494
corona2_7749	SARS-CoV-2	0.384615	0.743494
corona2_7755	hCoV-OC43	29.2308	33.829
corona2_7756	hCoV-NL63	2.30769	1.85874
corona2_776	hCoV-299E	1.53846	2.60223
corona2_7763	SARS-CoV-2	1.15385	0.743494
corona2_7770	hCoV-HKU1	0	0.371747
corona2_7780	MERS-CoV	0.384615	0.371747
corona2_7781	hCoV-OC43	0.384615	1.11524
corona2_7782	hCoV-299E	11.5385	10.0372
corona2_7788	hCoV-NL63	0	2.23048
corona2_7803	hCoV-NL63	0.769231	1.11524
corona2_7819	SARS-CoV	0	2.60223
corona2_7826	hCoV-NL63	0.384615	0
corona2_7848	hCoV-OC43	0.384615	0
corona2_7868	SARS-CoV	0.384615	0.371747
corona2_7868	SARS-CoV-2	0.384615	0.371747
corona2_7892	hCoV-NL63	0	0.371747
corona2_7898	SARS-CoV	0.384615	0.743494
corona2_7903	hCoV-NL63	0.384615	1.48699
corona2_7911	hCoV-299E	14.2308	14.1264
corona2_7916	MERS-CoV	0.769231	0.743494
corona2_7923	hCoV-OC43	1.15385	1.11524
corona2_7927	hCoV-OC43	0	0.743494
corona2_7929	hCoV-299E	1.15385	1.11524
corona2_7942	MERS-CoV	1.15385	0
corona2_7956	SARS-CoV	1.15385	1.48699
corona2_7966	hCoV-OC43	0.384615	0
corona2_7979	MERS-CoV	0.384615	0
corona2_799	hCoV-HKU1	0	0.371747
corona2_7994	hCoV-OC43	2.30769	2.23048
corona2_7995	hCoV-HKU1	0.769231	1.11524
corona2_8014	hCoV-HKU1	0.384615	2.60223
corona2_8015	hCoV-OC43	0.769231	1.11524
corona2_8032	SARS-CoV-2	0.384615	0.371747
corona2_8047	hCoV-NL63	4.23077	6.69145
corona2_805	hCoV-HKU1	1.53846	0
corona2_8052	SARS-CoV	0.769231	0.371747
corona2_8058	MERS-CoV	0.769231	0.743494
corona2_8061	MERS-CoV	0.384615	0
corona2_8069	hCoV-NL63	10.3846	9.66543
corona2_8076	SARS-CoV-2	0.384615	0.371747
corona2_81	hCoV-HKU1	0.384615	0
corona2_811	SARS-CoV-2	5.76923	6.3197
corona2_8119	hCoV-HKU1	4.23077	8.55019
corona2_8126	hCoV-299E	0.384615	0.371747
corona2_813	SARS-CoV	0.769231	0.743494
corona2_8134	MERS-CoV	1.15385	0.743494
corona2_8135	MERS-CoV	2.69231	1.11524
corona2_8145	hCoV-HKU1	0.384615	0
corona2_8148	SARS-CoV-2	4.23077	81.4126
corona2_8150	hCoV-HKU1	0	0.371747
corona2_8157	hCoV-299E	61.9231	62.4535
corona2_8158	hCoV-299E	1.15385	1.11524
corona2_8173	MERS-CoV	4.61538	4.08922
corona2_8192	hCoV-OC43	1.92308	0.371747
corona2_820	SARS-CoV	0.384615	0
corona2_820	SARS-CoV-2	0.384615	0
corona2_8212	SARS-CoV-2	0	0.371747
corona2_8217	MERS-CoV	0.384615	0
corona2_822	SARS-CoV-2	0.769231	0
corona2_8240	SARS-CoV	0.384615	0
corona2_8243	SARS-CoV-2	0.384615	0
corona2_8271	hCoV-NL63	0	0.371747
corona2_8272	hCoV-OC43	0	0.743494
corona2_8283	SARS-CoV	3.07692	2.23048
corona2_8287	hCoV-NL63	1.53846	0.743494
corona2_8295	hCoV-OC43	0	0.371747
corona2_8307	hCoV-OC43	0.384615	0
corona2_8323	MERS-CoV	0	1.48699
corona2_8332	hCoV-HKU1	1.15385	0
corona2_8342	SARS-CoV-2	0	2.23048
corona2_8352	hCoV-OC43	0.769231	0.743494
corona2_8354	hCoV-OC43	0.384615	0
corona2_8361	hCoV-HKU1	0	0.371747
corona2_8370	hCoV-HKU1	0.384615	0.371747
corona2_8382	MERS-CoV	0.384615	0.371747
corona2_8387	hCoV-NL63	0	0.371747
corona2_8404	SARS-CoV	0	0.371747
corona2_8406	SARS-CoV-2	0	0.743494
corona2_8412	MERS-CoV	0.384615	0.371747
corona2_8424	hCoV-299E	0.769231	0
corona2_8431	MERS-CoV	0.769231	0.371747
corona2_8464	MERS-CoV	0.384615	0.743494
corona2_8475	SARS-CoV-2	0.384615	0.743494
corona2_8480	MERS-CoV	2.69231	0.371747
corona2_8485	hCoV-OC43	1.53846	0.371747
corona2_8498	hCoV-HKU1	0.384615	0
corona2_850	hCoV-NL63	0	0.743494
corona2_8525	MERS-CoV	1.15385	0
corona2_8559	hCoV-OC43	0.384615	0.743494
corona2_8589	hCoV-HKU1	0.384615	1.48699
corona2_8619	hCoV-OC43	0.384615	1.85874
corona2_8634	hCoV-HKU1	0.384615	0.371747
corona2_8649	hCoV-OC43	0.384615	0
corona2_8654	SARS-CoV-2	3.84615	3.34572
corona2_8655	SARS-CoV	1.92308	2.97398
corona2_8662	hCoV-OC43	0.384615	0
corona2_8669	hCoV-HKU1	0	0.371747
corona2_8683	SARS-CoV-2	0.384615	1.11524
corona2_8685	SARS-CoV	0.384615	1.11524
corona2_871	SARS-CoV-2	0.384615	8.92193
corona2_872	SARS-CoV	1.53846	15.9851
corona2_8724	SARS-CoV-2	4.61538	4.08922
corona2_8726	SARS-CoV	1.15385	0.743494
corona2_8732	hCoV-HKU1	0.384615	0
corona2_8736	MERS-CoV	2.30769	1.11524
corona2_8738	MERS-CoV	0.384615	0
corona2_8742	hCoV-NL63	0.769231	0
corona2_8757	hCoV-NL63	0	0.371747
corona2_880	hCoV-NL63	0.384615	0
corona2_881	SARS-CoV	0.384615	0.371747
corona2_8815	MERS-CoV	0.769231	0.371747
corona2_8816	hCoV-OC43	0	0.371747
corona2_8817	hCoV-HKU1	0	1.11524
corona2_8839	MERS-CoV	0.384615	0
corona2_8840	SARS-CoV	1.53846	2.23048
corona2_8840	SARS-CoV-2	1.53846	2.23048
corona2_886	hCoV-299E	0.769231	0.371747
corona2_8865	hCoV-HKU1	0.769231	2.60223
corona2_8893	SARS-CoV-2	0	7.43494
corona2_8948	hCoV-NL63	11.9231	9.29368
corona2_8964	hCoV-HKU1	6.15385	3.71747
corona2_8979	hCoV-299E	0.769231	0
corona2_9	MERS-CoV	0.769231	0
corona2_90	hCoV-299E	0	0.371747
corona2_9010	MERS-CoV	1.53846	0.371747
corona2_9025	hCoV-HKU1	0.769231	0
corona2_9028	hCoV-HKU1	23.0769	33.0855
corona2_9036	hCoV-NL63	0.384615	0.743494
corona2_9051	MERS-CoV	0.384615	0
corona2_9064	hCoV-OC43	0.769231	0
corona2_909	hCoV-NL63	0.384615	0.371747
corona2_9094	MERS-CoV	0	0.371747
corona2_9094	MERS-CoV	0	0.371747
corona2_9112	MERS-CoV	3.46154	2.60223
corona2_9112	MERS-CoV	3.46154	2.60223
corona2_9116	MERS-CoV	0	0.371747
corona2_9120	hCoV-NL63	0.384615	0.371747
corona2_9142	hCoV-HKU1	0	0.371747
corona2_9142	hCoV-OC43	0	0.371747
corona2_9169	SARS-CoV	1.15385	43.4944
corona2_9178	hCoV-HKU1	0.769231	0
corona2_918	SARS-CoV-2	1.15385	0.371747
corona2_9184	hCoV-NL63	0.384615	0.743494
corona2_9233	hCoV-299E	0.769231	2.60223
corona2_9234	MERS-CoV	3.07692	5.57621
corona2_9244	hCoV-HKU1	0.384615	0
corona2_9248	hCoV-OC43	0.384615	0
corona2_9264	hCoV-HKU1	0.384615	0
corona2_9291	SARS-CoV	0.384615	0
corona2_9308	SARS-CoV-2	0.384615	1.11524
corona2_9311	SARS-CoV	1.15385	0.743494
corona2_9313	MERS-CoV	1.15385	0.371747
corona2_9317	MERS-CoV	0	0.371747
corona2_9321	hCoV-299E	0.384615	0.743494
corona2_9330	MERS-CoV	0	0.371747
corona2_9346	hCoV-NL63	0.769231	1.11524
corona2_9347	hCoV-299E	0.769231	0
corona2_935	hCoV-NL63	0.384615	0.743494
corona2_9364	SARS-CoV-2	0.769231	0
corona2_9365	hCoV-HKU1	1.15385	0.371747
corona2_9366	hCoV-OC43	1.53846	4.08922
corona2_9374	SARS-CoV-2	3.07692	3.34572
corona2_9377	hCoV-OC43	0	0.371747
corona2_9379	hCoV-OC43	0.769231	0.371747
corona2_9392	hCoV-OC43	0.769231	0
corona2_9402	hCoV-NL63	0.384615	0.371747
corona2_9409	MERS-CoV	0.384615	0.371747
corona2_9442	SARS-CoV	0.384615	0.743494
corona2_9466	hCoV-299E	1.15385	2.60223
corona2_9467	MERS-CoV	0.384615	0.743494
corona2_9467	MERS-CoV	0.384615	0.743494
corona2_9484	MERS-CoV	0	0.743494
corona2_9496	MERS-CoV	0.384615	1.11524
corona2_9517	SARS-CoV	1.15385	0.371747
corona2_9519	SARS-CoV-2	1.15385	0
corona2_9521	hCoV-NL63	0	1.11524
corona2_9527	hCoV-OC43	0.384615	0
corona2_9528	hCoV-HKU1	0.769231	1.11524
corona2_9533	hCoV-NL63	0.384615	0
corona2_9542	MERS-CoV	0.769231	0
corona2_9586	hCoV-NL63	0	0.371747
corona2_96	MERS-CoV	0.384615	0
corona2_9626	hCoV-299E	0.384615	0.371747
corona2_9631	hCoV-HKU1	0	0.371747
corona2_964	SARS-CoV-2	0.384615	0
corona2_9644	hCoV-OC43	1.15385	1.11524
corona2_9645	hCoV-HKU1	0.769231	0.743494
corona2_9649	hCoV-HKU1	0	0.371747
corona2_9650	MERS-CoV	3.46154	1.11524
corona2_9652	MERS-CoV	0.769231	0.743494
corona2_9654	hCoV-OC43	0	0.371747
corona2_967	SARS-CoV	1.15385	3.34572
corona2_9674	hCoV-OC43	0.769231	0
corona2_9679	hCoV-HKU1	0	0.371747
corona2_9681	hCoV-OC43	0	0.743494
corona2_9705	hCoV-HKU1	0	1.11524
corona2_9730	hCoV-NL63	1.53846	0.371747
corona2_9733	SARS-CoV-2	1.53846	1.11524
corona2_9735	SARS-CoV	0	1.11524
corona2_9736	hCoV-HKU1	0	0.371747
corona2_9737	hCoV-OC43	2.69231	8.17844
corona2_9741	hCoV-OC43	0.769231	1.85874
corona2_9746	hCoV-NL63	1.15385	0
corona2_9749	MERS-CoV	3.07692	2.97398
corona2_975	hCoV-NL63	1.15385	1.48699
corona2_9750	hCoV-299E	0	0.743494
corona2_9764	SARS-CoV-2	0.384615	0
corona2_9773	MERS-CoV	1.92308	3.34572
corona2_9779	hCoV-OC43	1.53846	2.60223
corona2_9780	hCoV-HKU1	0.769231	0.371747
corona2_9794	hCoV-NL63	0.769231	0.371747
corona2_9796	hCoV-299E	0.769231	1.11524
corona2_9808	hCoV-NL63	1.15385	22.3048
corona2_9832	hCoV-HKU1	4.23077	6.3197
corona2_9840	hCoV-299E	0.384615	0
corona2_9844	hCoV-NL63	0	0.371747
corona2_9862	SARS-CoV-2	0.384615	8.92193
corona2_9868	hCoV-HKU1	41.1538	43.8662
corona2_9869	MERS-CoV	0.384615	0
corona2_9869	MERS-CoV	0.384615	0
corona2_987	hCoV-HKU1	0.384615	0
corona2_988	hCoV-OC43	0.769231	0
corona2_9886	MERS-CoV	0.384615	0.743494
corona2_9900	hCoV-NL63	1.53846	1.85874
corona2_9904	hCoV-NL63	0.384615	0
corona2_9913	MERS-CoV	0.769231	0
corona2_9916	hCoV-OC43	0.769231	0
corona2_9923	hCoV-299E	1.15385	1.85874
corona2_9926	SARS-CoV	2.69231	31.2268
corona2_9952	SARS-CoV	0	0.371747
corona2_9952	SARS-CoV-2	0	0.371747
corona2_9954	MERS-CoV	0	0.371747
corona2_9959	hCoV-299E	0	0.371747
corona2_9962	hCoV-299E	0.384615	0.371747
corona2_9968	MERS-CoV	4.61538	39.777
corona2_9968	MERS-CoV	4.61538	39.777
corona2_9982	SARS-CoV	0.384615	0.371747
corona2_9989	SARS-CoV-2	0.384615	0
corona2_9993	MERS-CoV	0.384615	0.371747
corona2_9994	hCoV-299E	0.384615	1.48699

## Sheet: Fig. 4a
	category	covid_status	SerumName	num_passed
0	Other mammals	unexposed	1_50_LV1003049984	37
1	Other mammals	unexposed	10540_1_LV1003683097	29
2	Other mammals	unexposed	110706_1_LV1003683015	24
3	Other mammals	unexposed	115956_1_LV1003683917	22
4	Other mammals	unexposed	117728_1_LV1003048226	34
5	Other mammals	unexposed	122175_1_LV1003683072	49
6	Other mammals	unexposed	128161_1_LV1003050551	24
7	Other mammals	unexposed	128996_1_LV1003048561	23
8	Other mammals	unexposed	13060_1_LV1003683707	23
9	Other mammals	unexposed	134713_1_LV1003683082	31
10	Other mammals	unexposed	136573_1_LV1003050497	19
11	Other mammals	unexposed	136992_1_LV1003682243	24
12	Other mammals	unexposed	140534_1_LV1003050552	6
13	Other mammals	unexposed	142530_1_LV1003681112	30
14	Other mammals	unexposed	143019_1_LV1003048613	17
15	Other mammals	unexposed	14503_1_LV1003048738	17
16	Other mammals	unexposed	145276_1_LV1003681098	27
17	Other mammals	unexposed	14726_1_LV1003683947	35
18	Other mammals	unexposed	1473_1_LV1003048626	41
19	Other mammals	unexposed	148494_1_LV1003048191	53
20	Other mammals	unexposed	152798_1_LV1003048184	26
21	Other mammals	unexposed	15400_1_LV1003048548	43
22	Other mammals	unexposed	155839_1_LV1003683899	35
23	Other mammals	unexposed	157932_1_LV1003682665	25
24	Other mammals	unexposed	161079_1_LV1003049305	31
25	Other mammals	unexposed	16272_1_LV1003681159	40
26	Other mammals	unexposed	163374_1_LV1003683962	28
27	Other mammals	unexposed	177240_1_LV1003683042	100
28	Other mammals	unexposed	181861_1_LV1003683913	20
29	Other mammals	unexposed	187721_1_LV1003048200	46
30	Other mammals	unexposed	191596_1_LV1003048617	37
31	Other mammals	unexposed	194195_50_LV1003050044	25
32	Other mammals	unexposed	200701_1_LV1003048247	29
33	Other mammals	unexposed	200752_1_LV1003683744	8
34	Other mammals	unexposed	204719_1_LV1003682331	35
35	Other mammals	unexposed	205949_1_LV1003050517	34
36	Other mammals	unexposed	207097_1_LV1003048164	41
37	Other mammals	unexposed	208711_1_LV1003683882	29
38	Other mammals	unexposed	209749_1_LV1003050461	24
39	Other mammals	unexposed	21019_1_LV1003048578	22
40	Other mammals	unexposed	210589_1_LV1003048607	43
41	Other mammals	unexposed	210657_1_LV1003683010	35
42	Other mammals	unexposed	213688_1_LV1003048234	59
43	Other mammals	unexposed	216272_1_LV1003683928	25
44	Other mammals	unexposed	222311_1_LV1003048584	28
45	Other mammals	unexposed	22435_1_LV1003050467	50
46	Other mammals	unexposed	226724_1_LV1003682327	21
47	Other mammals	unexposed	23170_1_LV1003048769	30
48	Other mammals	unexposed	238668_1_LV1003683026	60
49	Other mammals	unexposed	239267_1_LV1003048631	59
50	Other mammals	unexposed	242631_1_LV1003050187	28
51	Other mammals	unexposed	244004_1_LV1003050526	29
52	Other mammals	unexposed	245098_1_LV1003048615	27
53	Other mammals	unexposed	245760_1_LV1003682709	38
54	Other mammals	unexposed	246073_1_LV1003048591	58
55	Other mammals	unexposed	246113_1_LV1003049990	33
56	Other mammals	unexposed	251977_1_LV1003048557	42
57	Other mammals	unexposed	258758_1_LV1003050500	27
58	Other mammals	unexposed	260080_1_LV1003682692	38
59	Other mammals	unexposed	266926_1_LV1003683755	24
60	Other mammals	unexposed	268179_1_LV1003683061	29
61	Other mammals	unexposed	28327_1_LV1003048228	32
62	Other mammals	unexposed	291893_1_LV1003048786	22
63	Other mammals	unexposed	292527_1_LV1003050519	39
64	Other mammals	unexposed	298558_1_LV1003682256	43
65	Other mammals	unexposed	298961_1_LV1003683929	19
66	Other mammals	unexposed	299910_1_LV1003048820	38
67	Other mammals	unexposed	3_50_LV1003048166	18
68	Other mammals	unexposed	300177_1_LV1003682258	35
69	Other mammals	unexposed	300423_1_LV1003048620	27
70	Other mammals	unexposed	301017_1_LV1003683895	29
71	Other mammals	unexposed	301591_1_LV1003682297	61
72	Other mammals	unexposed	302777_1_LV1003050017	17
73	Other mammals	unexposed	310386_1_LV1003048801	41
74	Other mammals	unexposed	318546_1_LV1003048592	51
75	Other mammals	unexposed	319858_1_LV1003683045	21
76	Other mammals	unexposed	322197_1_LV1003682626	38
77	Other mammals	unexposed	323422_1_LV1003683074	27
78	Other mammals	unexposed	336778_1_LV1003049251	48
79	Other mammals	unexposed	338880_1_LV1003049287	78
80	Other mammals	unexposed	346693_1_LV1003049284	50
81	Other mammals	unexposed	353682_1_LV1003048196	21
82	Other mammals	unexposed	355044_1_LV1003049218	35
83	Other mammals	unexposed	357003_1_LV1003050504	58
84	Other mammals	unexposed	358525_1_LV1003682253	53
85	Other mammals	unexposed	358610_1_LV1003682301	44
86	Other mammals	unexposed	365646_1_LV1003048204	15
87	Other mammals	unexposed	373105_1_LV1003048224	18
88	Other mammals	unexposed	378101_1_LV1003683717	18
89	Other mammals	unexposed	380551_1_LV1003050025	38
90	Other mammals	unexposed	384167_1_LV1003048569	50
91	Other mammals	unexposed	394567_1_LV1003683753	21
92	Other mammals	unexposed	398552_1_LV1003683956	20
93	Other mammals	unexposed	402730_1_LV1003683900	47
94	Other mammals	unexposed	409017_1_LV1003682661	37
95	Other mammals	unexposed	413136_1_LV1003683071	35
96	Other mammals	unexposed	426192_1_LV1003681099	127
97	Other mammals	unexposed	428224_1_LV1003049302	101
98	Other mammals	unexposed	431368_1_LV1003049281	26
99	Other mammals	unexposed	432868_1_LV1003681135	22
100	Other mammals	unexposed	437598_1_LV1003050489	35
101	Other mammals	unexposed	440717_1_LV1003048595	49
102	Other mammals	unexposed	443483_1_LV1003683918	43
103	Other mammals	unexposed	445349_1_LV1003683926	45
104	Other mammals	unexposed	456033_50_LV1003050020	42
105	Other mammals	unexposed	458555_1_LV1003048549	20
106	Other mammals	unexposed	463400_1_LV1003048539	19
107	Other mammals	unexposed	463979_1_LV1003048603	150
108	Other mammals	unexposed	465475_1_LV1003049258	29
109	Other mammals	unexposed	467769_50_LV1003048556	31
110	Other mammals	unexposed	470132_1_LV1003048809	25
111	Other mammals	unexposed	47260_1_LV1003048784	45
112	Other mammals	unexposed	479019_1_LV1003682641	87
113	Other mammals	unexposed	483743_1_LV1003048805	27
114	Other mammals	unexposed	491756_1_LV1003683881	21
115	Other mammals	unexposed	499811_2_LV1003050019	23
116	Other mammals	unexposed	500213_1_LV1003682291	17
117	Other mammals	unexposed	500772_1_LV1003683943	25
118	Other mammals	unexposed	505209_1_LV1003049210	27
119	Other mammals	unexposed	505448_1_LV1003048546	25
120	Other mammals	unexposed	507873_1_LV1003683685	31
121	Other mammals	unexposed	509361_1_LV1003683684	31
122	Other mammals	unexposed	511636_1_LV1003682628	50
123	Other mammals	unexposed	515714_1_LV1003050468	63
124	Other mammals	unexposed	520000_1_LV1003048218	40
125	Other mammals	unexposed	52375_1_LV1003683036	40
126	Other mammals	unexposed	529861_1_LV1003683914	22
127	Other mammals	unexposed	531583_1_LV1003683765	40
128	Other mammals	unexposed	534492_50_LV1003049998	25
129	Other mammals	unexposed	535831_1_LV1003048790	38
130	Other mammals	unexposed	536967_1_LV1003683057	22
131	Other mammals	unexposed	548841_1_LV1003048163	39
132	Other mammals	unexposed	55295_1_LV1003048596	27
133	Other mammals	unexposed	563447_1_LV1003050543	17
134	Other mammals	unexposed	574534_1_LV1003681170	37
135	Other mammals	unexposed	576328_1_LV1003050541	32
136	Other mammals	unexposed	579217_1_LV1003050533	29
137	Other mammals	unexposed	584431_1_LV1003682649	29
138	Other mammals	unexposed	585357_1_LV1003683921	20
139	Other mammals	unexposed	585628_1_LV1003683020	29
140	Other mammals	unexposed	595162_1_LV1003683768	15
141	Other mammals	unexposed	598286_1_LV1003682294	47
142	Other mammals	unexposed	598484_1_LV1003682323	5
143	Other mammals	unexposed	600376_1_LV1003682239	38
144	Other mammals	unexposed	609249_1_LV1003683017	56
145	Other mammals	unexposed	614435_1_LV1003683718	35
146	Other mammals	unexposed	621285_1_LV1003683698	34
147	Other mammals	unexposed	623223_1_LV1003683889	20
148	Other mammals	unexposed	623812_1_LV1003683888	28
149	Other mammals	unexposed	625043_1_LV1003050474	26
150	Other mammals	unexposed	632150_1_LV1003048765	35
151	Other mammals	unexposed	632226_1_LV1003048154	44
152	Other mammals	unexposed	633908_1_LV1003049257	36
153	Other mammals	unexposed	641913_1_LV1003681172	54
154	Other mammals	unexposed	642382_1_LV1003682667	43
155	Other mammals	unexposed	644084_1_LV1003048625	10
156	Other mammals	unexposed	645717_1_LV1003048244	21
157	Other mammals	unexposed	653308_1_LV1003049234	20
158	Other mammals	unexposed	654672_1_LV1003048585	46
159	Other mammals	unexposed	657728_1_LV1003048780	21
160	Other mammals	unexposed	659088_1_LV1003048812	20
161	Other mammals	unexposed	668803_1_LV1003048614	46
162	Other mammals	unexposed	670414_1_LV1003048161	41
163	Other mammals	unexposed	672874_1_LV1003682698	19
164	Other mammals	unexposed	678210_1_LV1003683738	25
165	Other mammals	unexposed	681755_1_LV1003683056	51
166	Other mammals	unexposed	684109_1_LV1003048558	16
167	Other mammals	unexposed	686559_1_LV1003683008	35
168	Other mammals	unexposed	692646_1_LV1003683030	26
169	Other mammals	unexposed	696901_1_LV1003682240	23
170	Other mammals	unexposed	704063_1_LV1003048755	29
171	Other mammals	unexposed	7102_1_LV1003048609	80
172	Other mammals	unexposed	711666_1_LV1003048573	38
173	Other mammals	unexposed	717229_1_LV1003050064	51
174	Other mammals	unexposed	73488_1_LV1003682329	53
175	Other mammals	unexposed	738799_1_LV1003048774	23
176	Other mammals	unexposed	741350_1_LV1003683728	37
177	Other mammals	unexposed	756911_1_LV1003048618	30
178	Other mammals	unexposed	766200_1_LV1003683022	42
179	Other mammals	unexposed	76795_1_LV1003681158	41
180	Other mammals	unexposed	768451_1_LV1003683876	25
181	Other mammals	unexposed	768726_1_LV1003048789	47
182	Other mammals	unexposed	769069_1_LV1003683038	38
183	Other mammals	unexposed	77169_1_LV1003683037	14
184	Other mammals	unexposed	772166_1_LV1003050472	39
185	Other mammals	unexposed	773526_1_LV1003683710	41
186	Other mammals	unexposed	775470_1_LV1003050515	31
187	Other mammals	unexposed	779333_1_LV1003048766	31
188	Other mammals	unexposed	779676_1_LV1003682639	44
189	Other mammals	unexposed	784647_1_LV1003049249	44
190	Other mammals	unexposed	789535_1_LV1003048773	60
191	Other mammals	unexposed	791415_1_LV1003683720	20
192	Other mammals	unexposed	793333_1_LV1003682328	26
193	Other mammals	unexposed	796408_1_LV1003683035	36
194	Other mammals	unexposed	800608_1_LV1003683027	30
195	Other mammals	unexposed	801109_1_LV1003048619	43
196	Other mammals	unexposed	815397_1_LV1003050548	11
197	Other mammals	unexposed	81550_1_LV1003682632	15
198	Other mammals	unexposed	816311_1_LV1003683763	22
199	Other mammals	unexposed	830870_1_LV1003050511	11
200	Other mammals	unexposed	831360_1_LV1003048570	33
201	Other mammals	unexposed	832094_1_LV1003682276	32
202	Other mammals	unexposed	840908_1_LV1003048608	23
203	Other mammals	unexposed	843316_1_LV1003048235	49
204	Other mammals	unexposed	846084_1_LV1003682688	32
205	Other mammals	unexposed	846701_1_LV1003048571	5
206	Other mammals	unexposed	853979_1_LV1003048776	18
207	Other mammals	unexposed	854016_1_LV1003048762	27
208	Other mammals	unexposed	854649_1_LV1003050051	28
209	Other mammals	unexposed	863609_1_LV1003048587	14
210	Other mammals	unexposed	869143_1_LV1003683754	15
211	Other mammals	unexposed	870646_1_LV1003681088	39
212	Other mammals	unexposed	87536_1_LV1003683885	25
213	Other mammals	unexposed	875714_1_LV1003683708	26
214	Other mammals	unexposed	876388_1_LV1003681146	94
215	Other mammals	unexposed	880998_1_LV1003683714	29
216	Other mammals	unexposed	881964_1_LV1003048169	34
217	Other mammals	unexposed	88269_1_LV1003049219	26
218	Other mammals	unexposed	884974_1_LV1003048621	28
219	Other mammals	unexposed	886377_1_LV1003048772	24
220	Other mammals	unexposed	886445_1_LV1003681113	29
221	Other mammals	unexposed	888388_1_LV1003682265	47
222	Other mammals	unexposed	896602_1_LV1003683730	32
223	Other mammals	unexposed	896645_1_LV1003683733	12
224	Other mammals	unexposed	896670_1_LV1003682293	14
225	Other mammals	unexposed	897636_1_LV1003050514	58
226	Other mammals	unexposed	901575_1_LV1003683080	70
227	Other mammals	unexposed	905204_1_LV1003048186	29
228	Other mammals	unexposed	905637_1_LV1003683887	42
229	Other mammals	unexposed	911430_1_LV1003682682	46
230	Other mammals	unexposed	911573_1_LV1003050232	32
231	Other mammals	unexposed	915236_1_LV1003050540	14
232	Other mammals	unexposed	917009_1_LV1003048604	72
233	Other mammals	unexposed	91954_1_LV1003048547	15
234	Other mammals	unexposed	919993_1_LV1003682681	36
235	Other mammals	unexposed	925249_1_LV1003682669	42
236	Other mammals	unexposed	93410_1_LV1003049231	21
237	Other mammals	unexposed	935630_1_LV1003049283	30
238	Other mammals	unexposed	937660_1_LV1003682285	19
239	Other mammals	unexposed	937991_1_LV1003048630	54
240	Other mammals	unexposed	946046_1_LV1003048194	33
241	Other mammals	unexposed	951397_1_LV1003049211	49
242	Other mammals	unexposed	952515_1_LV1003050004	45
243	Other mammals	unexposed	955970_1_LV1003682630	14
244	Other mammals	unexposed	958117_1_LV1003048192	34
245	Other mammals	unexposed	958895_2_LV1003049983	21
246	Other mammals	unexposed	959063_1_LV1003683694	30
247	Other mammals	unexposed	961299_1_LV1003682635	15
248	Other mammals	unexposed	963633_1_LV1003683059	26
249	Other mammals	unexposed	964491_50_LV1003050068	26
250	Other mammals	unexposed	973158_1_LV1003048572	32
251	Other mammals	unexposed	97374_1_LV1003683743	11
252	Other mammals	unexposed	973938_1_LV1003683041	42
253	Other mammals	unexposed	980296_1_LV1003681101	20
254	Other mammals	unexposed	982364_1_LV1003050528	39
255	Other mammals	unexposed	983615_1_LV1003049981	27
256	Other mammals	unexposed	985783_1_LV1003048545	45
257	Other mammals	unexposed	987948_1_LV1003683088	55
258	Other mammals	unexposed	991077_1_LV1003048581	22
259	Other mammals	unexposed	998833_1_LV1003048555	100
260	Other mammals	recoverred	4006247_35_LV1016258490	48
261	Other mammals	recoverred	4007310_35_LV1016244511	74
262	Other mammals	recoverred	4012361_35_LV1016244505	33
263	Other mammals	recoverred	4015468_35_LV1016244494	36
264	Other mammals	recoverred	4016799_35_LV1016258145	54
265	Other mammals	recoverred	4027938_35_LV1016258545	56
266	Other mammals	recoverred	4041048_35_LV1016258543	48
267	Other mammals	recoverred	4049459_35_LV1016244480	38
268	Other mammals	recoverred	4049705_35_LV1016244484	44
269	Other mammals	recoverred	4055404_35_LV1016258159	31
270	Other mammals	recoverred	4055484_35_LV1016262252	38
271	Other mammals	recoverred	4055498_35_LV1016262275	96
272	Other mammals	recoverred	4057180_35_LV1016258127	48
273	Other mammals	recoverred	4058794_35_LV1016262314	19
274	Other mammals	recoverred	4062503_35_LV1016258104	38
275	Other mammals	recoverred	4069980_35_LV1016258109	56
276	Other mammals	recoverred	4073891_35_LV1016258196	30
277	Other mammals	recoverred	4076275_35_LV1016258551	49
278	Other mammals	recoverred	4078253_35_LV1016244497	44
279	Other mammals	recoverred	4080673_35_LV1016262303	46
280	Other mammals	recoverred	4092750_35_LV1016258568	67
281	Other mammals	recoverred	4093759_35_LV1016258181	74
282	Other mammals	recoverred	4094490_35_LV1016258185	29
283	Other mammals	recoverred	4098519_35_LV1016258517	34
284	Other mammals	recoverred	4106982_35_LV1016258128	34
285	Other mammals	recoverred	4107686_35_LV1016258136	40
286	Other mammals	recoverred	4111784_35_LV1016244508	48
287	Other mammals	recoverred	4113571_35_LV1016258497	47
288	Other mammals	recoverred	4137236_35_LV1016258505	39
289	Other mammals	recoverred	4137860_35_LV1016258582	57
290	Other mammals	recoverred	4139726_35_LV1016258525	32
291	Other mammals	recoverred	4149340_35_LV1016244502	40
292	Other mammals	recoverred	4149981_35_LV1016258556	40
293	Other mammals	recoverred	4151952_35_LV1016262278	38
294	Other mammals	recoverred	4152262_35_LV1016258561	34
295	Other mammals	recoverred	4155016_35_LV1016258494	42
296	Other mammals	recoverred	4160856_35_LV1016258493	74
297	Other mammals	recoverred	4161990_35_LV1016258194	68
298	Other mammals	recoverred	4165733_35_LV1016258498	36
299	Other mammals	recoverred	4166568_35_LV1016244509	27
300	Other mammals	recoverred	4166879_35_LV1016262285	55
301	Other mammals	recoverred	4170707_35_LV1016244498	44
302	Other mammals	recoverred	4181275_35_LV1016258526	18
303	Other mammals	recoverred	4185772_35_LV1016262312	53
304	Other mammals	recoverred	4188491_35_LV1016258147	43
305	Other mammals	recoverred	4191425_35_LV1016262287	54
306	Other mammals	recoverred	4198120_35_LV1016262255	67
307	Other mammals	recoverred	4200504_35_LV1016244491	52
308	Other mammals	recoverred	4202441_35_LV1016258195	100
309	Other mammals	recoverred	4205280_35_LV1016258131	30
310	Other mammals	recoverred	4206727_35_LV1016262274	36
311	Other mammals	recoverred	4208459_35_LV1016258177	14
312	Other mammals	recoverred	4218794_35_LV1016258149	45
313	Other mammals	recoverred	4223031_35_LV1016258550	76
314	Other mammals	recoverred	4228893_35_LV1016244519	61
315	Other mammals	recoverred	4237043_35_LV1016262284	62
316	Other mammals	recoverred	4237314_35_LV1016258113	42
317	Other mammals	recoverred	4238485_35_LV1016258188	70
318	Other mammals	recoverred	4240699_35_LV1016258579	53
319	Other mammals	recoverred	4243265_35_LV1016262311	41
320	Other mammals	recoverred	4248606_35_LV1016244495	62
321	Other mammals	recoverred	4249767_35_LV1016258544	55
322	Other mammals	recoverred	4253742_35_LV1016258528	65
323	Other mammals	recoverred	4254480_35_LV1016258170	43
324	Other mammals	recoverred	4254636_35_LV1016258165	73
325	Other mammals	recoverred	4255863_35_LV1016258115	55
326	Other mammals	recoverred	4259500_35_LV1016262326	108
327	Other mammals	recoverred	4262214_35_LV1016258111	33
328	Other mammals	recoverred	4262359_35_LV1016258572	34
329	Other mammals	recoverred	4270073_35_LV1016258156	46
330	Other mammals	recoverred	4274162_35_LV1016258533	34
331	Other mammals	recoverred	4274286_35_LV1016258564	50
332	Other mammals	recoverred	4274876_35_LV1016262237	98
333	Other mammals	recoverred	4281708_35_LV1016262283	56
334	Other mammals	recoverred	4290231_35_LV1016258499	41
335	Other mammals	recoverred	4301390_35_LV1016258167	50
336	Other mammals	recoverred	4302774_35_LV1016258548	43
337	Other mammals	recoverred	4306598_35_LV1016244481	43
338	Other mammals	recoverred	4307054_35_LV1016258504	46
339	Other mammals	recoverred	4310402_35_LV1016258552	39
340	Other mammals	recoverred	4311061_35_LV1016258496	39
341	Other mammals	recoverred	4313807_35_LV1016258192	51
342	Other mammals	recoverred	4314359_35_LV1016258563	52
343	Other mammals	recoverred	4317525_35_LV1016258516	98
344	Other mammals	recoverred	4324702_35_LV1016262324	56
345	Other mammals	recoverred	4324763_35_LV1016258527	60
346	Other mammals	recoverred	4324897_35_LV1016258171	46
347	Other mammals	recoverred	4329295_35_LV1016258182	71
348	Other mammals	recoverred	4331244_35_LV1016258539	56
349	Other mammals	recoverred	4331634_35_LV1016262234	27
350	Other mammals	recoverred	4333102_35_LV1016262320	68
351	Other mammals	recoverred	4346656_35_LV1016258521	28
352	Other mammals	recoverred	4349358_35_LV1016258197	26
353	Other mammals	recoverred	4353475_35_LV1016244510	43
354	Other mammals	recoverred	4355506_35_LV1016258152	71
355	Other mammals	recoverred	4359747_35_LV1016258514	55
356	Other mammals	recoverred	4362703_35_LV1016244486	33
357	Other mammals	recoverred	4369548_35_LV1016258164	42
358	Other mammals	recoverred	4372238_35_LV1016258492	52
359	Other mammals	recoverred	4373082_35_LV1016258166	40
360	Other mammals	recoverred	4382117_35_LV1016262251	47
361	Other mammals	recoverred	4384264_35_LV1016262325	47
362	Other mammals	recoverred	4398236_35_LV1016258112	36
363	Other mammals	recoverred	4402395_35_LV1016258530	35
364	Other mammals	recoverred	4405573_35_LV1016244501	24
365	Other mammals	recoverred	4408403_35_LV1016258129	32
366	Other mammals	recoverred	4412064_35_LV1016258532	39
367	Other mammals	recoverred	4415978_35_LV1016258501	45
368	Other mammals	recoverred	4428628_35_LV1016258191	51
369	Other mammals	recoverred	4428682_35_LV1016258119	65
370	Other mammals	recoverred	4431440_35_LV1016258134	27
371	Other mammals	recoverred	4431708_35_LV1016258172	38
372	Other mammals	recoverred	4434790_35_LV1016258184	47
373	Other mammals	recoverred	4438593_35_LV1016262263	18
374	Other mammals	recoverred	4438740_35_LV1016258515	51
375	Other mammals	recoverred	4442093_35_LV1016258565	40
376	Other mammals	recoverred	4449260_35_LV1016258151	28
377	Other mammals	recoverred	4449354_35_LV1016258554	33
378	Other mammals	recoverred	4449462_35_LV1016258495	46
379	Other mammals	recoverred	4449789_35_LV1016258108	38
380	Other mammals	recoverred	4452906_35_LV1016262297	50
381	Other mammals	recoverred	4461947_35_LV1016258143	27
382	Other mammals	recoverred	4462693_35_LV1016258179	79
383	Other mammals	recoverred	4471618_35_LV1016262323	35
384	Other mammals	recoverred	4475011_35_LV1016258106	35
385	Other mammals	recoverred	4477918_35_LV1016258140	64
386	Other mammals	recoverred	4478057_35_LV1016258507	37
387	Other mammals	recoverred	4484892_35_LV1016262272	51
388	Other mammals	recoverred	4486028_35_LV1016258573	36
389	Other mammals	recoverred	4487115_35_LV1016262309	43
390	Other mammals	recoverred	4487304_35_LV1016262249	44
391	Other mammals	recoverred	4489679_35_LV1016258120	42
392	Other mammals	recoverred	4501770_35_LV1016244485	35
393	Other mammals	recoverred	4502665_35_LV1016262301	46
394	Other mammals	recoverred	4504261_35_LV1016244482	78
395	Other mammals	recoverred	4508701_35_LV1016258520	62
396	Other mammals	recoverred	4520215_35_LV1016258536	59
397	Other mammals	recoverred	4522212_35_LV1016244488	61
398	Other mammals	recoverred	4525965_35_LV1016258513	40
399	Other mammals	recoverred	4537728_35_LV1016262235	43
400	Other mammals	recoverred	4539839_35_LV1016258553	31
401	Other mammals	recoverred	4543146_35_LV1016258534	47
402	Other mammals	recoverred	4552385_35_LV1016258193	59
403	Other mammals	recoverred	4559080_35_LV1016258488	40
404	Other mammals	recoverred	4565491_35_LV1016258549	24
405	Other mammals	recoverred	4566030_35_LV1016262262	55
406	Other mammals	recoverred	4575527_35_LV1016262273	72
407	Other mammals	recoverred	4580281_35_LV1016258489	37
408	Other mammals	recoverred	4582430_35_LV1016258117	48
409	Other mammals	recoverred	4588107_35_LV1016258132	56
410	Other mammals	recoverred	4589243_35_LV1016244506	39
411	Other mammals	recoverred	4596592_35_LV1016258540	54
412	Other mammals	recoverred	4598602_35_LV1016262288	55
413	Other mammals	recoverred	4599699_35_LV1016258161	61
414	Other mammals	recoverred	4603470_35_LV1016258124	38
415	Other mammals	recoverred	4608039_35_LV1016258154	37
416	Other mammals	recoverred	4611358_35_LV1016258558	23
417	Other mammals	recoverred	4622557_35_LV1016258567	35
418	Other mammals	recoverred	4622608_35_LV1016244500	53
419	Other mammals	recoverred	4623237_35_LV1016258522	42
420	Other mammals	recoverred	4631710_35_LV1016244490	62
421	Other mammals	recoverred	4636357_35_LV1016244515	45
422	Other mammals	recoverred	4649238_35_LV1016258135	69
423	Other mammals	recoverred	4651642_35_LV1016258116	36
424	Other mammals	recoverred	4660174_35_LV1016258141	29
425	Other mammals	recoverred	4664656_35_LV1016262258	46
426	Other mammals	recoverred	4667010_35_LV1016258107	65
427	Other mammals	recoverred	4667279_35_LV1016258578	38
428	Other mammals	recoverred	4672429_35_LV1016258187	52
429	Other mammals	recoverred	4672625_35_LV1016258153	58
430	Other mammals	recoverred	4672670_35_LV1016258503	40
431	Other mammals	recoverred	4674802_35_LV1016262302	60
432	Other mammals	recoverred	4677382_35_LV1016258160	25
433	Other mammals	recoverred	4684512_35_LV1016258180	26
434	Other mammals	recoverred	4687375_35_LV1016244487	59
435	Other mammals	recoverred	4688479_35_LV1016258576	36
436	Other mammals	recoverred	4688784_35_LV1016258142	50
437	Other mammals	recoverred	4692278_35_LV1016258168	52
438	Other mammals	recoverred	4709313_35_LV1016258125	56
439	Other mammals	recoverred	4715317_35_LV1016244493	36
440	Other mammals	recoverred	4715663_35_LV1016258105	25
441	Other mammals	recoverred	4717103_35_LV1016262247	26
442	Other mammals	recoverred	4734191_35_LV1016258538	55
443	Other mammals	recoverred	4734842_35_LV1016258502	17
444	Other mammals	recoverred	4737038_35_LV1016258118	39
445	Other mammals	recoverred	4739532_35_LV1016262248	78
446	Other mammals	recoverred	4741444_35_LV1016262240	50
447	Other mammals	recoverred	4741450_35_LV1016258158	41
448	Other mammals	recoverred	4742645_35_LV1016258566	38
449	Other mammals	recoverred	4750868_35_LV1016262299	69
450	Other mammals	recoverred	4751437_35_LV1016258139	69
451	Other mammals	recoverred	4752662_35_LV1016258110	34
452	Other mammals	recoverred	4754481_35_LV1016244518	49
453	Other mammals	recoverred	4755420_35_LV1016262243	45
454	Other mammals	recoverred	4761725_35_LV1016258531	40
455	Other mammals	recoverred	4772552_35_LV1016262267	55
456	Other mammals	recoverred	4774334_35_LV1016258121	31
457	Other mammals	recoverred	4775445_35_LV1016258144	49
458	Other mammals	recoverred	4776768_35_LV1016258546	69
459	Other mammals	recoverred	4778311_35_LV1016258569	59
460	Other mammals	recoverred	4779562_35_LV1016262310	60
461	Other mammals	recoverred	4788906_35_LV1016262253	69
462	Other mammals	recoverred	4795056_35_LV1016258130	24
463	Other mammals	recoverred	4795242_35_LV1016244504	31
464	Other mammals	recoverred	4796066_35_LV1016258178	52
465	Other mammals	recoverred	4796638_35_LV1016258169	45
466	Other mammals	recoverred	4797829_35_LV1016258518	71
467	Other mammals	recoverred	4799582_35_LV1016258524	35
468	Other mammals	recoverred	4802070_35_LV1016258574	37
469	Other mammals	recoverred	4807393_35_LV1016262300	55
470	Other mammals	recoverred	4820541_35_LV1016258511	52
471	Other mammals	recoverred	4822934_35_LV1016258173	66
472	Other mammals	recoverred	4826149_35_LV1016258148	42
473	Other mammals	recoverred	4833326_35_LV1016258523	89
474	Other mammals	recoverred	4840747_35_LV1016258146	41
475	Other mammals	recoverred	4846345_35_LV1016258122	41
476	Other mammals	recoverred	4852120_35_LV1016258570	43
477	Other mammals	recoverred	4853649_35_LV1016258575	60
478	Other mammals	recoverred	4855459_35_LV1016258512	48
479	Other mammals	recoverred	4858813_35_LV1016258542	61
480	Other mammals	recoverred	4860897_35_LV1016258175	52
481	Other mammals	recoverred	4860949_35_LV1016244499	27
482	Other mammals	recoverred	4863844_35_LV1016244512	37
483	Other mammals	recoverred	4864766_35_LV1016258190	27
484	Other mammals	recoverred	4865524_35_LV1016258577	57
485	Other mammals	recoverred	4867120_35_LV1016258560	25
486	Other mammals	recoverred	4867802_35_LV1016258176	25
487	Other mammals	recoverred	4873732_35_LV1016244483	68
488	Other mammals	recoverred	4877021_35_LV1016244496	82
489	Other mammals	recoverred	4879628_35_LV1016258537	44
490	Other mammals	recoverred	4882693_35_LV1016262241	40
491	Other mammals	recoverred	4887333_35_LV1016244489	49
492	Other mammals	recoverred	4889941_35_LV1016262239	60
493	Other mammals	recoverred	4902119_35_LV1016258163	41
494	Other mammals	recoverred	4905029_35_LV1016258123	48
495	Other mammals	recoverred	4913656_35_LV1016244516	49
496	Other mammals	recoverred	4914151_35_LV1016258133	71
497	Other mammals	recoverred	4914995_35_LV1016244492	38
498	Other mammals	recoverred	4916179_35_LV1016258555	69
499	Other mammals	recoverred	4920585_35_LV1016262246	49
500	Other mammals	recoverred	4927469_35_LV1016244517	35
501	Other mammals	recoverred	4930895_35_LV1016258508	56
502	Other mammals	recoverred	4937712_35_LV1016258529	52
503	Other mammals	recoverred	4942342_35_LV1016262295	38
504	Other mammals	recoverred	4942776_35_LV1016258509	84
505	Other mammals	recoverred	4943498_35_LV1016262260	54
506	Other mammals	recoverred	4945414_35_LV1016262315	35
507	Other mammals	recoverred	4946072_35_LV1016258506	55
508	Other mammals	recoverred	4946330_35_LV1016262236	55
509	Other mammals	recoverred	4947767_35_LV1016262298	23
510	Other mammals	recoverred	4951073_35_LV1016258580	66
511	Other mammals	recoverred	4954512_35_LV1016258500	43
512	Other mammals	recoverred	4957844_35_LV1016258581	77
513	Other mammals	recoverred	4958719_35_LV1016262321	32
514	Other mammals	recoverred	4960320_35_LV1016258183	74
515	Other mammals	recoverred	4961556_35_LV1016262289	52
516	Other mammals	recoverred	4961964_35_LV1016258189	37
517	Other mammals	recoverred	4963825_35_LV1016262296	71
518	Other mammals	recoverred	4969007_35_LV1016244507	13
519	Other mammals	recoverred	4971597_35_LV1016258157	61
520	Other mammals	recoverred	4980114_35_LV1016262261	45
521	Other mammals	recoverred	4980144_35_LV1016258155	39
522	Other mammals	recoverred	4982593_35_LV1016258535	35
523	Other mammals	recoverred	4984085_35_LV1016258541	42
524	Other mammals	recoverred	4985528_35_LV1016258137	46
525	Other mammals	recoverred	4986150_35_LV1016262276	56
526	Other mammals	recoverred	4988680_35_LV1016258491	50
527	Other mammals	recoverred	4989437_35_LV1016258510	99
528	Other mammals	recoverred	4994745_35_LV1016262238	26
529	bat	unexposed	1_50_LV1003049984	34
530	bat	unexposed	10540_1_LV1003683097	25
531	bat	unexposed	110706_1_LV1003683015	32
532	bat	unexposed	115956_1_LV1003683917	22
533	bat	unexposed	117728_1_LV1003048226	14
534	bat	unexposed	122175_1_LV1003683072	28
535	bat	unexposed	128161_1_LV1003050551	27
536	bat	unexposed	128996_1_LV1003048561	27
537	bat	unexposed	13060_1_LV1003683707	23
538	bat	unexposed	134713_1_LV1003683082	25
539	bat	unexposed	136573_1_LV1003050497	21
540	bat	unexposed	136992_1_LV1003682243	22
541	bat	unexposed	140534_1_LV1003050552	16
542	bat	unexposed	142530_1_LV1003681112	33
543	bat	unexposed	143019_1_LV1003048613	29
544	bat	unexposed	14503_1_LV1003048738	20
545	bat	unexposed	145276_1_LV1003681098	22
546	bat	unexposed	14726_1_LV1003683947	29
547	bat	unexposed	1473_1_LV1003048626	34
548	bat	unexposed	148494_1_LV1003048191	60
549	bat	unexposed	152798_1_LV1003048184	42
550	bat	unexposed	15400_1_LV1003048548	47
551	bat	unexposed	155839_1_LV1003683899	34
552	bat	unexposed	157932_1_LV1003682665	24
553	bat	unexposed	161079_1_LV1003049305	21
554	bat	unexposed	16272_1_LV1003681159	35
555	bat	unexposed	163374_1_LV1003683962	31
556	bat	unexposed	177240_1_LV1003683042	100
557	bat	unexposed	181861_1_LV1003683913	25
558	bat	unexposed	187721_1_LV1003048200	37
559	bat	unexposed	191596_1_LV1003048617	43
560	bat	unexposed	194195_50_LV1003050044	27
561	bat	unexposed	200701_1_LV1003048247	32
562	bat	unexposed	200752_1_LV1003683744	15
563	bat	unexposed	204719_1_LV1003682331	67
564	bat	unexposed	205949_1_LV1003050517	35
565	bat	unexposed	207097_1_LV1003048164	43
566	bat	unexposed	208711_1_LV1003683882	29
567	bat	unexposed	209749_1_LV1003050461	33
568	bat	unexposed	21019_1_LV1003048578	21
569	bat	unexposed	210589_1_LV1003048607	42
570	bat	unexposed	210657_1_LV1003683010	30
571	bat	unexposed	213688_1_LV1003048234	54
572	bat	unexposed	216272_1_LV1003683928	25
573	bat	unexposed	222311_1_LV1003048584	45
574	bat	unexposed	22435_1_LV1003050467	47
575	bat	unexposed	226724_1_LV1003682327	25
576	bat	unexposed	23170_1_LV1003048769	21
577	bat	unexposed	238668_1_LV1003683026	71
578	bat	unexposed	239267_1_LV1003048631	61
579	bat	unexposed	242631_1_LV1003050187	18
580	bat	unexposed	244004_1_LV1003050526	31
581	bat	unexposed	245098_1_LV1003048615	40
582	bat	unexposed	245760_1_LV1003682709	26
583	bat	unexposed	246073_1_LV1003048591	54
584	bat	unexposed	246113_1_LV1003049990	32
585	bat	unexposed	251977_1_LV1003048557	46
586	bat	unexposed	258758_1_LV1003050500	27
587	bat	unexposed	260080_1_LV1003682692	24
588	bat	unexposed	266926_1_LV1003683755	18
589	bat	unexposed	268179_1_LV1003683061	26
590	bat	unexposed	28327_1_LV1003048228	26
591	bat	unexposed	291893_1_LV1003048786	20
592	bat	unexposed	292527_1_LV1003050519	43
593	bat	unexposed	298558_1_LV1003682256	55
594	bat	unexposed	298961_1_LV1003683929	35
595	bat	unexposed	299910_1_LV1003048820	51
596	bat	unexposed	3_50_LV1003048166	23
597	bat	unexposed	300177_1_LV1003682258	45
598	bat	unexposed	300423_1_LV1003048620	35
599	bat	unexposed	301017_1_LV1003683895	40
600	bat	unexposed	301591_1_LV1003682297	67
601	bat	unexposed	302777_1_LV1003050017	19
602	bat	unexposed	310386_1_LV1003048801	29
603	bat	unexposed	318546_1_LV1003048592	70
604	bat	unexposed	319858_1_LV1003683045	9
605	bat	unexposed	322197_1_LV1003682626	30
606	bat	unexposed	323422_1_LV1003683074	24
607	bat	unexposed	336778_1_LV1003049251	49
608	bat	unexposed	338880_1_LV1003049287	84
609	bat	unexposed	346693_1_LV1003049284	50
610	bat	unexposed	353682_1_LV1003048196	23
611	bat	unexposed	355044_1_LV1003049218	37
612	bat	unexposed	357003_1_LV1003050504	41
613	bat	unexposed	358525_1_LV1003682253	44
614	bat	unexposed	358610_1_LV1003682301	43
615	bat	unexposed	365646_1_LV1003048204	16
616	bat	unexposed	373105_1_LV1003048224	17
617	bat	unexposed	378101_1_LV1003683717	17
618	bat	unexposed	380551_1_LV1003050025	31
619	bat	unexposed	384167_1_LV1003048569	40
620	bat	unexposed	394567_1_LV1003683753	22
621	bat	unexposed	398552_1_LV1003683956	17
622	bat	unexposed	402730_1_LV1003683900	36
623	bat	unexposed	409017_1_LV1003682661	47
624	bat	unexposed	413136_1_LV1003683071	51
625	bat	unexposed	426192_1_LV1003681099	117
626	bat	unexposed	428224_1_LV1003049302	125
627	bat	unexposed	431368_1_LV1003049281	27
628	bat	unexposed	432868_1_LV1003681135	47
629	bat	unexposed	437598_1_LV1003050489	45
630	bat	unexposed	440717_1_LV1003048595	21
631	bat	unexposed	443483_1_LV1003683918	44
632	bat	unexposed	445349_1_LV1003683926	52
633	bat	unexposed	456033_50_LV1003050020	51
634	bat	unexposed	458555_1_LV1003048549	26
635	bat	unexposed	463400_1_LV1003048539	27
636	bat	unexposed	463979_1_LV1003048603	149
637	bat	unexposed	465475_1_LV1003049258	27
638	bat	unexposed	467769_50_LV1003048556	34
639	bat	unexposed	470132_1_LV1003048809	29
640	bat	unexposed	47260_1_LV1003048784	39
641	bat	unexposed	479019_1_LV1003682641	94
642	bat	unexposed	483743_1_LV1003048805	34
643	bat	unexposed	491756_1_LV1003683881	24
644	bat	unexposed	499811_2_LV1003050019	36
645	bat	unexposed	500213_1_LV1003682291	18
646	bat	unexposed	500772_1_LV1003683943	21
647	bat	unexposed	505209_1_LV1003049210	26
648	bat	unexposed	505448_1_LV1003048546	28
649	bat	unexposed	507873_1_LV1003683685	38
650	bat	unexposed	509361_1_LV1003683684	23
651	bat	unexposed	511636_1_LV1003682628	50
652	bat	unexposed	515714_1_LV1003050468	55
653	bat	unexposed	520000_1_LV1003048218	45
654	bat	unexposed	52375_1_LV1003683036	31
655	bat	unexposed	529861_1_LV1003683914	16
656	bat	unexposed	531583_1_LV1003683765	37
657	bat	unexposed	534492_50_LV1003049998	23
658	bat	unexposed	535831_1_LV1003048790	45
659	bat	unexposed	536967_1_LV1003683057	22
660	bat	unexposed	548841_1_LV1003048163	41
661	bat	unexposed	55295_1_LV1003048596	30
662	bat	unexposed	563447_1_LV1003050543	28
663	bat	unexposed	574534_1_LV1003681170	43
664	bat	unexposed	576328_1_LV1003050541	33
665	bat	unexposed	579217_1_LV1003050533	41
666	bat	unexposed	584431_1_LV1003682649	25
667	bat	unexposed	585357_1_LV1003683921	27
668	bat	unexposed	585628_1_LV1003683020	25
669	bat	unexposed	595162_1_LV1003683768	18
670	bat	unexposed	598286_1_LV1003682294	36
671	bat	unexposed	598484_1_LV1003682323	13
672	bat	unexposed	600376_1_LV1003682239	30
673	bat	unexposed	609249_1_LV1003683017	37
674	bat	unexposed	614435_1_LV1003683718	44
675	bat	unexposed	621285_1_LV1003683698	31
676	bat	unexposed	623223_1_LV1003683889	33
677	bat	unexposed	623812_1_LV1003683888	32
678	bat	unexposed	625043_1_LV1003050474	27
679	bat	unexposed	632150_1_LV1003048765	51
680	bat	unexposed	632226_1_LV1003048154	50
681	bat	unexposed	633908_1_LV1003049257	33
682	bat	unexposed	641913_1_LV1003681172	31
683	bat	unexposed	642382_1_LV1003682667	67
684	bat	unexposed	644084_1_LV1003048625	19
685	bat	unexposed	645717_1_LV1003048244	22
686	bat	unexposed	653308_1_LV1003049234	25
687	bat	unexposed	654672_1_LV1003048585	55
688	bat	unexposed	657728_1_LV1003048780	14
689	bat	unexposed	659088_1_LV1003048812	23
690	bat	unexposed	668803_1_LV1003048614	43
691	bat	unexposed	670414_1_LV1003048161	47
692	bat	unexposed	672874_1_LV1003682698	18
693	bat	unexposed	678210_1_LV1003683738	34
694	bat	unexposed	681755_1_LV1003683056	22
695	bat	unexposed	684109_1_LV1003048558	21
696	bat	unexposed	686559_1_LV1003683008	40
697	bat	unexposed	692646_1_LV1003683030	36
698	bat	unexposed	696901_1_LV1003682240	25
699	bat	unexposed	704063_1_LV1003048755	21
700	bat	unexposed	7102_1_LV1003048609	100
701	bat	unexposed	711666_1_LV1003048573	39
702	bat	unexposed	717229_1_LV1003050064	38
703	bat	unexposed	73488_1_LV1003682329	53
704	bat	unexposed	738799_1_LV1003048774	24
705	bat	unexposed	741350_1_LV1003683728	36
706	bat	unexposed	756911_1_LV1003048618	36
707	bat	unexposed	766200_1_LV1003683022	34
708	bat	unexposed	76795_1_LV1003681158	42
709	bat	unexposed	768451_1_LV1003683876	41
710	bat	unexposed	768726_1_LV1003048789	46
711	bat	unexposed	769069_1_LV1003683038	37
712	bat	unexposed	77169_1_LV1003683037	28
713	bat	unexposed	772166_1_LV1003050472	44
714	bat	unexposed	773526_1_LV1003683710	36
715	bat	unexposed	775470_1_LV1003050515	20
716	bat	unexposed	779333_1_LV1003048766	20
717	bat	unexposed	779676_1_LV1003682639	50
718	bat	unexposed	784647_1_LV1003049249	50
719	bat	unexposed	789535_1_LV1003048773	54
720	bat	unexposed	791415_1_LV1003683720	26
721	bat	unexposed	793333_1_LV1003682328	30
722	bat	unexposed	796408_1_LV1003683035	38
723	bat	unexposed	800608_1_LV1003683027	38
724	bat	unexposed	801109_1_LV1003048619	27
725	bat	unexposed	815397_1_LV1003050548	10
726	bat	unexposed	81550_1_LV1003682632	35
727	bat	unexposed	816311_1_LV1003683763	23
728	bat	unexposed	830870_1_LV1003050511	13
729	bat	unexposed	831360_1_LV1003048570	35
730	bat	unexposed	832094_1_LV1003682276	24
731	bat	unexposed	840908_1_LV1003048608	44
732	bat	unexposed	843316_1_LV1003048235	36
733	bat	unexposed	846084_1_LV1003682688	33
734	bat	unexposed	846701_1_LV1003048571	10
735	bat	unexposed	853979_1_LV1003048776	23
736	bat	unexposed	854016_1_LV1003048762	23
737	bat	unexposed	854649_1_LV1003050051	28
738	bat	unexposed	863609_1_LV1003048587	20
739	bat	unexposed	869143_1_LV1003683754	25
740	bat	unexposed	870646_1_LV1003681088	57
741	bat	unexposed	87536_1_LV1003683885	21
742	bat	unexposed	875714_1_LV1003683708	15
743	bat	unexposed	876388_1_LV1003681146	76
744	bat	unexposed	880998_1_LV1003683714	15
745	bat	unexposed	881964_1_LV1003048169	38
746	bat	unexposed	88269_1_LV1003049219	34
747	bat	unexposed	884974_1_LV1003048621	26
748	bat	unexposed	886377_1_LV1003048772	20
749	bat	unexposed	886445_1_LV1003681113	24
750	bat	unexposed	888388_1_LV1003682265	50
751	bat	unexposed	896602_1_LV1003683730	28
752	bat	unexposed	896645_1_LV1003683733	17
753	bat	unexposed	896670_1_LV1003682293	30
754	bat	unexposed	897636_1_LV1003050514	47
755	bat	unexposed	901575_1_LV1003683080	93
756	bat	unexposed	905204_1_LV1003048186	17
757	bat	unexposed	905637_1_LV1003683887	39
758	bat	unexposed	911430_1_LV1003682682	29
759	bat	unexposed	911573_1_LV1003050232	45
760	bat	unexposed	915236_1_LV1003050540	30
761	bat	unexposed	917009_1_LV1003048604	67
762	bat	unexposed	91954_1_LV1003048547	14
763	bat	unexposed	919993_1_LV1003682681	50
764	bat	unexposed	925249_1_LV1003682669	29
765	bat	unexposed	93410_1_LV1003049231	31
766	bat	unexposed	935630_1_LV1003049283	18
767	bat	unexposed	937660_1_LV1003682285	20
768	bat	unexposed	937991_1_LV1003048630	48
769	bat	unexposed	946046_1_LV1003048194	39
770	bat	unexposed	951397_1_LV1003049211	39
771	bat	unexposed	952515_1_LV1003050004	47
772	bat	unexposed	955970_1_LV1003682630	15
773	bat	unexposed	958117_1_LV1003048192	34
774	bat	unexposed	958895_2_LV1003049983	28
775	bat	unexposed	959063_1_LV1003683694	32
776	bat	unexposed	961299_1_LV1003682635	22
777	bat	unexposed	963633_1_LV1003683059	20
778	bat	unexposed	964491_50_LV1003050068	37
779	bat	unexposed	973158_1_LV1003048572	41
780	bat	unexposed	97374_1_LV1003683743	22
781	bat	unexposed	973938_1_LV1003683041	28
782	bat	unexposed	980296_1_LV1003681101	20
783	bat	unexposed	982364_1_LV1003050528	53
784	bat	unexposed	983615_1_LV1003049981	19
785	bat	unexposed	985783_1_LV1003048545	34
786	bat	unexposed	987948_1_LV1003683088	36
787	bat	unexposed	991077_1_LV1003048581	22
788	bat	unexposed	998833_1_LV1003048555	95
789	bat	recoverred	4006247_35_LV1016258490	48
790	bat	recoverred	4007310_35_LV1016244511	64
791	bat	recoverred	4012361_35_LV1016244505	30
792	bat	recoverred	4015468_35_LV1016244494	36
793	bat	recoverred	4016799_35_LV1016258145	42
794	bat	recoverred	4027938_35_LV1016258545	52
795	bat	recoverred	4041048_35_LV1016258543	36
796	bat	recoverred	4049459_35_LV1016244480	33
797	bat	recoverred	4049705_35_LV1016244484	52
798	bat	recoverred	4055404_35_LV1016258159	49
799	bat	recoverred	4055484_35_LV1016262252	52
800	bat	recoverred	4055498_35_LV1016262275	89
801	bat	recoverred	4057180_35_LV1016258127	48
802	bat	recoverred	4058794_35_LV1016262314	25
803	bat	recoverred	4062503_35_LV1016258104	49
804	bat	recoverred	4069980_35_LV1016258109	73
805	bat	recoverred	4073891_35_LV1016258196	35
806	bat	recoverred	4076275_35_LV1016258551	54
807	bat	recoverred	4078253_35_LV1016244497	64
808	bat	recoverred	4080673_35_LV1016262303	44
809	bat	recoverred	4092750_35_LV1016258568	41
810	bat	recoverred	4093759_35_LV1016258181	61
811	bat	recoverred	4094490_35_LV1016258185	34
812	bat	recoverred	4098519_35_LV1016258517	35
813	bat	recoverred	4106982_35_LV1016258128	37
814	bat	recoverred	4107686_35_LV1016258136	46
815	bat	recoverred	4111784_35_LV1016244508	47
816	bat	recoverred	4113571_35_LV1016258497	54
817	bat	recoverred	4137236_35_LV1016258505	46
818	bat	recoverred	4137860_35_LV1016258582	90
819	bat	recoverred	4139726_35_LV1016258525	41
820	bat	recoverred	4149340_35_LV1016244502	48
821	bat	recoverred	4149981_35_LV1016258556	31
822	bat	recoverred	4151952_35_LV1016262278	35
823	bat	recoverred	4152262_35_LV1016258561	36
824	bat	recoverred	4155016_35_LV1016258494	20
825	bat	recoverred	4160856_35_LV1016258493	70
826	bat	recoverred	4161990_35_LV1016258194	78
827	bat	recoverred	4165733_35_LV1016258498	55
828	bat	recoverred	4166568_35_LV1016244509	30
829	bat	recoverred	4166879_35_LV1016262285	71
830	bat	recoverred	4170707_35_LV1016244498	50
831	bat	recoverred	4181275_35_LV1016258526	31
832	bat	recoverred	4185772_35_LV1016262312	48
833	bat	recoverred	4188491_35_LV1016258147	65
834	bat	recoverred	4191425_35_LV1016262287	53
835	bat	recoverred	4198120_35_LV1016262255	56
836	bat	recoverred	4200504_35_LV1016244491	25
837	bat	recoverred	4202441_35_LV1016258195	117
838	bat	recoverred	4205280_35_LV1016258131	47
839	bat	recoverred	4206727_35_LV1016262274	37
840	bat	recoverred	4208459_35_LV1016258177	17
841	bat	recoverred	4218794_35_LV1016258149	48
842	bat	recoverred	4223031_35_LV1016258550	54
843	bat	recoverred	4228893_35_LV1016244519	65
844	bat	recoverred	4237043_35_LV1016262284	66
845	bat	recoverred	4237314_35_LV1016258113	59
846	bat	recoverred	4238485_35_LV1016258188	59
847	bat	recoverred	4240699_35_LV1016258579	59
848	bat	recoverred	4243265_35_LV1016262311	58
849	bat	recoverred	4248606_35_LV1016244495	78
850	bat	recoverred	4249767_35_LV1016258544	48
851	bat	recoverred	4253742_35_LV1016258528	79
852	bat	recoverred	4254480_35_LV1016258170	53
853	bat	recoverred	4254636_35_LV1016258165	59
854	bat	recoverred	4255863_35_LV1016258115	54
855	bat	recoverred	4259500_35_LV1016262326	115
856	bat	recoverred	4262214_35_LV1016258111	51
857	bat	recoverred	4262359_35_LV1016258572	33
858	bat	recoverred	4270073_35_LV1016258156	46
859	bat	recoverred	4274162_35_LV1016258533	46
860	bat	recoverred	4274286_35_LV1016258564	52
861	bat	recoverred	4274876_35_LV1016262237	87
862	bat	recoverred	4281708_35_LV1016262283	52
863	bat	recoverred	4290231_35_LV1016258499	44
864	bat	recoverred	4301390_35_LV1016258167	41
865	bat	recoverred	4302774_35_LV1016258548	55
866	bat	recoverred	4306598_35_LV1016244481	40
867	bat	recoverred	4307054_35_LV1016258504	44
868	bat	recoverred	4310402_35_LV1016258552	49
869	bat	recoverred	4311061_35_LV1016258496	27
870	bat	recoverred	4313807_35_LV1016258192	43
871	bat	recoverred	4314359_35_LV1016258563	54
872	bat	recoverred	4317525_35_LV1016258516	71
873	bat	recoverred	4324702_35_LV1016262324	38
874	bat	recoverred	4324763_35_LV1016258527	39
875	bat	recoverred	4324897_35_LV1016258171	38
876	bat	recoverred	4329295_35_LV1016258182	69
877	bat	recoverred	4331244_35_LV1016258539	40
878	bat	recoverred	4331634_35_LV1016262234	24
879	bat	recoverred	4333102_35_LV1016262320	60
880	bat	recoverred	4346656_35_LV1016258521	22
881	bat	recoverred	4349358_35_LV1016258197	29
882	bat	recoverred	4353475_35_LV1016244510	53
883	bat	recoverred	4355506_35_LV1016258152	88
884	bat	recoverred	4359747_35_LV1016258514	62
885	bat	recoverred	4362703_35_LV1016244486	50
886	bat	recoverred	4369548_35_LV1016258164	35
887	bat	recoverred	4372238_35_LV1016258492	59
888	bat	recoverred	4373082_35_LV1016258166	39
889	bat	recoverred	4382117_35_LV1016262251	82
890	bat	recoverred	4384264_35_LV1016262325	39
891	bat	recoverred	4398236_35_LV1016258112	49
892	bat	recoverred	4402395_35_LV1016258530	45
893	bat	recoverred	4405573_35_LV1016244501	28
894	bat	recoverred	4408403_35_LV1016258129	28
895	bat	recoverred	4412064_35_LV1016258532	34
896	bat	recoverred	4415978_35_LV1016258501	27
897	bat	recoverred	4428628_35_LV1016258191	51
898	bat	recoverred	4428682_35_LV1016258119	47
899	bat	recoverred	4431440_35_LV1016258134	28
900	bat	recoverred	4431708_35_LV1016258172	32
901	bat	recoverred	4434790_35_LV1016258184	81
902	bat	recoverred	4438593_35_LV1016262263	23
903	bat	recoverred	4438740_35_LV1016258515	49
904	bat	recoverred	4442093_35_LV1016258565	48
905	bat	recoverred	4449260_35_LV1016258151	43
906	bat	recoverred	4449354_35_LV1016258554	20
907	bat	recoverred	4449462_35_LV1016258495	69
908	bat	recoverred	4449789_35_LV1016258108	26
909	bat	recoverred	4452906_35_LV1016262297	72
910	bat	recoverred	4461947_35_LV1016258143	66
911	bat	recoverred	4462693_35_LV1016258179	87
912	bat	recoverred	4471618_35_LV1016262323	29
913	bat	recoverred	4475011_35_LV1016258106	65
914	bat	recoverred	4477918_35_LV1016258140	65
915	bat	recoverred	4478057_35_LV1016258507	38
916	bat	recoverred	4484892_35_LV1016262272	49
917	bat	recoverred	4486028_35_LV1016258573	56
918	bat	recoverred	4487115_35_LV1016262309	56
919	bat	recoverred	4487304_35_LV1016262249	42
920	bat	recoverred	4489679_35_LV1016258120	42
921	bat	recoverred	4501770_35_LV1016244485	41
922	bat	recoverred	4502665_35_LV1016262301	54
923	bat	recoverred	4504261_35_LV1016244482	85
924	bat	recoverred	4508701_35_LV1016258520	63
925	bat	recoverred	4520215_35_LV1016258536	67
926	bat	recoverred	4522212_35_LV1016244488	78
927	bat	recoverred	4525965_35_LV1016258513	38
928	bat	recoverred	4537728_35_LV1016262235	30
929	bat	recoverred	4539839_35_LV1016258553	33
930	bat	recoverred	4543146_35_LV1016258534	63
931	bat	recoverred	4552385_35_LV1016258193	58
932	bat	recoverred	4559080_35_LV1016258488	41
933	bat	recoverred	4565491_35_LV1016258549	20
934	bat	recoverred	4566030_35_LV1016262262	60
935	bat	recoverred	4575527_35_LV1016262273	71
936	bat	recoverred	4580281_35_LV1016258489	27
937	bat	recoverred	4582430_35_LV1016258117	57
938	bat	recoverred	4588107_35_LV1016258132	56
939	bat	recoverred	4589243_35_LV1016244506	51
940	bat	recoverred	4596592_35_LV1016258540	57
941	bat	recoverred	4598602_35_LV1016262288	62
942	bat	recoverred	4599699_35_LV1016258161	72
943	bat	recoverred	4603470_35_LV1016258124	32
944	bat	recoverred	4608039_35_LV1016258154	33
945	bat	recoverred	4611358_35_LV1016258558	16
946	bat	recoverred	4622557_35_LV1016258567	43
947	bat	recoverred	4622608_35_LV1016244500	68
948	bat	recoverred	4623237_35_LV1016258522	59
949	bat	recoverred	4631710_35_LV1016244490	84
950	bat	recoverred	4636357_35_LV1016244515	51
951	bat	recoverred	4649238_35_LV1016258135	68
952	bat	recoverred	4651642_35_LV1016258116	49
953	bat	recoverred	4660174_35_LV1016258141	45
954	bat	recoverred	4664656_35_LV1016262258	62
955	bat	recoverred	4667010_35_LV1016258107	60
956	bat	recoverred	4667279_35_LV1016258578	60
957	bat	recoverred	4672429_35_LV1016258187	57
958	bat	recoverred	4672625_35_LV1016258153	63
959	bat	recoverred	4672670_35_LV1016258503	48
960	bat	recoverred	4674802_35_LV1016262302	73
961	bat	recoverred	4677382_35_LV1016258160	38
962	bat	recoverred	4684512_35_LV1016258180	44
963	bat	recoverred	4687375_35_LV1016244487	47
964	bat	recoverred	4688479_35_LV1016258576	47
965	bat	recoverred	4688784_35_LV1016258142	59
966	bat	recoverred	4692278_35_LV1016258168	63
967	bat	recoverred	4709313_35_LV1016258125	52
968	bat	recoverred	4715317_35_LV1016244493	32
969	bat	recoverred	4715663_35_LV1016258105	32
970	bat	recoverred	4717103_35_LV1016262247	34
971	bat	recoverred	4734191_35_LV1016258538	59
972	bat	recoverred	4734842_35_LV1016258502	15
973	bat	recoverred	4737038_35_LV1016258118	44
974	bat	recoverred	4739532_35_LV1016262248	55
975	bat	recoverred	4741444_35_LV1016262240	57
976	bat	recoverred	4741450_35_LV1016258158	34
977	bat	recoverred	4742645_35_LV1016258566	56
978	bat	recoverred	4750868_35_LV1016262299	60
979	bat	recoverred	4751437_35_LV1016258139	87
980	bat	recoverred	4752662_35_LV1016258110	41
981	bat	recoverred	4754481_35_LV1016244518	52
982	bat	recoverred	4755420_35_LV1016262243	49
983	bat	recoverred	4761725_35_LV1016258531	50
984	bat	recoverred	4772552_35_LV1016262267	77
985	bat	recoverred	4774334_35_LV1016258121	46
986	bat	recoverred	4775445_35_LV1016258144	49
987	bat	recoverred	4776768_35_LV1016258546	71
988	bat	recoverred	4778311_35_LV1016258569	68
989	bat	recoverred	4779562_35_LV1016262310	53
990	bat	recoverred	4788906_35_LV1016262253	79
991	bat	recoverred	4795056_35_LV1016258130	29
992	bat	recoverred	4795242_35_LV1016244504	34
993	bat	recoverred	4796066_35_LV1016258178	49
994	bat	recoverred	4796638_35_LV1016258169	45
995	bat	recoverred	4797829_35_LV1016258518	62
996	bat	recoverred	4799582_35_LV1016258524	52
997	bat	recoverred	4802070_35_LV1016258574	39
998	bat	recoverred	4807393_35_LV1016262300	47
999	bat	recoverred	4820541_35_LV1016258511	74
1000	bat	recoverred	4822934_35_LV1016258173	41
1001	bat	recoverred	4826149_35_LV1016258148	61
1002	bat	recoverred	4833326_35_LV1016258523	84
1003	bat	recoverred	4840747_35_LV1016258146	45
1004	bat	recoverred	4846345_35_LV1016258122	34
1005	bat	recoverred	4852120_35_LV1016258570	63
1006	bat	recoverred	4853649_35_LV1016258575	68
1007	bat	recoverred	4855459_35_LV1016258512	62
1008	bat	recoverred	4858813_35_LV1016258542	63
1009	bat	recoverred	4860897_35_LV1016258175	58
1010	bat	recoverred	4860949_35_LV1016244499	45
1011	bat	recoverred	4863844_35_LV1016244512	66
1012	bat	recoverred	4864766_35_LV1016258190	37
1013	bat	recoverred	4865524_35_LV1016258577	48
1014	bat	recoverred	4867120_35_LV1016258560	25
1015	bat	recoverred	4867802_35_LV1016258176	51
1016	bat	recoverred	4873732_35_LV1016244483	70
1017	bat	recoverred	4877021_35_LV1016244496	60
1018	bat	recoverred	4879628_35_LV1016258537	42
1019	bat	recoverred	4882693_35_LV1016262241	48
1020	bat	recoverred	4887333_35_LV1016244489	62
1021	bat	recoverred	4889941_35_LV1016262239	35
1022	bat	recoverred	4902119_35_LV1016258163	47
1023	bat	recoverred	4905029_35_LV1016258123	37
1024	bat	recoverred	4913656_35_LV1016244516	34
1025	bat	recoverred	4914151_35_LV1016258133	70
1026	bat	recoverred	4914995_35_LV1016244492	71
1027	bat	recoverred	4916179_35_LV1016258555	67
1028	bat	recoverred	4920585_35_LV1016262246	53
1029	bat	recoverred	4927469_35_LV1016244517	47
1030	bat	recoverred	4930895_35_LV1016258508	53
1031	bat	recoverred	4937712_35_LV1016258529	63
1032	bat	recoverred	4942342_35_LV1016262295	31
1033	bat	recoverred	4942776_35_LV1016258509	71
1034	bat	recoverred	4943498_35_LV1016262260	61
1035	bat	recoverred	4945414_35_LV1016262315	34
1036	bat	recoverred	4946072_35_LV1016258506	49
1037	bat	recoverred	4946330_35_LV1016262236	74
1038	bat	recoverred	4947767_35_LV1016262298	30
1039	bat	recoverred	4951073_35_LV1016258580	62
1040	bat	recoverred	4954512_35_LV1016258500	47
1041	bat	recoverred	4957844_35_LV1016258581	73
1042	bat	recoverred	4958719_35_LV1016262321	49
1043	bat	recoverred	4960320_35_LV1016258183	55
1044	bat	recoverred	4961556_35_LV1016262289	47
1045	bat	recoverred	4961964_35_LV1016258189	29
1046	bat	recoverred	4963825_35_LV1016262296	68
1047	bat	recoverred	4969007_35_LV1016244507	31
1048	bat	recoverred	4971597_35_LV1016258157	64
1049	bat	recoverred	4980114_35_LV1016262261	59
1050	bat	recoverred	4980144_35_LV1016258155	53
1051	bat	recoverred	4982593_35_LV1016258535	41
1052	bat	recoverred	4984085_35_LV1016258541	33
1053	bat	recoverred	4985528_35_LV1016258137	64
1054	bat	recoverred	4986150_35_LV1016262276	46
1055	bat	recoverred	4988680_35_LV1016258491	65
1056	bat	recoverred	4989437_35_LV1016258510	70
1057	bat	recoverred	4994745_35_LV1016262238	25
1058	bird	unexposed	1_50_LV1003049984	15
1059	bird	unexposed	10540_1_LV1003683097	18
1060	bird	unexposed	110706_1_LV1003683015	12
1061	bird	unexposed	115956_1_LV1003683917	20
1062	bird	unexposed	117728_1_LV1003048226	12
1063	bird	unexposed	122175_1_LV1003683072	11
1064	bird	unexposed	128161_1_LV1003050551	9
1065	bird	unexposed	128996_1_LV1003048561	14
1066	bird	unexposed	13060_1_LV1003683707	10
1067	bird	unexposed	134713_1_LV1003683082	11
1068	bird	unexposed	136573_1_LV1003050497	7
1069	bird	unexposed	136992_1_LV1003682243	10
1070	bird	unexposed	140534_1_LV1003050552	6
1071	bird	unexposed	142530_1_LV1003681112	5
1072	bird	unexposed	143019_1_LV1003048613	9
1073	bird	unexposed	14503_1_LV1003048738	20
1074	bird	unexposed	145276_1_LV1003681098	13
1075	bird	unexposed	14726_1_LV1003683947	9
1076	bird	unexposed	1473_1_LV1003048626	31
1077	bird	unexposed	148494_1_LV1003048191	26
1078	bird	unexposed	152798_1_LV1003048184	12
1079	bird	unexposed	15400_1_LV1003048548	17
1080	bird	unexposed	155839_1_LV1003683899	22
1081	bird	unexposed	157932_1_LV1003682665	11
1082	bird	unexposed	161079_1_LV1003049305	11
1083	bird	unexposed	16272_1_LV1003681159	16
1084	bird	unexposed	163374_1_LV1003683962	9
1085	bird	unexposed	177240_1_LV1003683042	32
1086	bird	unexposed	181861_1_LV1003683913	11
1087	bird	unexposed	187721_1_LV1003048200	11
1088	bird	unexposed	191596_1_LV1003048617	23
1089	bird	unexposed	194195_50_LV1003050044	12
1090	bird	unexposed	200701_1_LV1003048247	18
1091	bird	unexposed	200752_1_LV1003683744	6
1092	bird	unexposed	204719_1_LV1003682331	21
1093	bird	unexposed	205949_1_LV1003050517	12
1094	bird	unexposed	207097_1_LV1003048164	25
1095	bird	unexposed	208711_1_LV1003683882	10
1096	bird	unexposed	209749_1_LV1003050461	11
1097	bird	unexposed	21019_1_LV1003048578	3
1098	bird	unexposed	210589_1_LV1003048607	20
1099	bird	unexposed	210657_1_LV1003683010	13
1100	bird	unexposed	213688_1_LV1003048234	34
1101	bird	unexposed	216272_1_LV1003683928	13
1102	bird	unexposed	222311_1_LV1003048584	23
1103	bird	unexposed	22435_1_LV1003050467	21
1104	bird	unexposed	226724_1_LV1003682327	10
1105	bird	unexposed	23170_1_LV1003048769	16
1106	bird	unexposed	238668_1_LV1003683026	22
1107	bird	unexposed	239267_1_LV1003048631	23
1108	bird	unexposed	242631_1_LV1003050187	14
1109	bird	unexposed	244004_1_LV1003050526	16
1110	bird	unexposed	245098_1_LV1003048615	24
1111	bird	unexposed	245760_1_LV1003682709	16
1112	bird	unexposed	246073_1_LV1003048591	14
1113	bird	unexposed	246113_1_LV1003049990	8
1114	bird	unexposed	251977_1_LV1003048557	23
1115	bird	unexposed	258758_1_LV1003050500	13
1116	bird	unexposed	260080_1_LV1003682692	13
1117	bird	unexposed	266926_1_LV1003683755	14
1118	bird	unexposed	268179_1_LV1003683061	9
1119	bird	unexposed	28327_1_LV1003048228	27
1120	bird	unexposed	291893_1_LV1003048786	5
1121	bird	unexposed	292527_1_LV1003050519	14
1122	bird	unexposed	298558_1_LV1003682256	24
1123	bird	unexposed	298961_1_LV1003683929	15
1124	bird	unexposed	299910_1_LV1003048820	17
1125	bird	unexposed	3_50_LV1003048166	14
1126	bird	unexposed	300177_1_LV1003682258	20
1127	bird	unexposed	300423_1_LV1003048620	14
1128	bird	unexposed	301017_1_LV1003683895	15
1129	bird	unexposed	301591_1_LV1003682297	25
1130	bird	unexposed	302777_1_LV1003050017	8
1131	bird	unexposed	310386_1_LV1003048801	9
1132	bird	unexposed	318546_1_LV1003048592	17
1133	bird	unexposed	319858_1_LV1003683045	7
1134	bird	unexposed	322197_1_LV1003682626	11
1135	bird	unexposed	323422_1_LV1003683074	15
1136	bird	unexposed	336778_1_LV1003049251	21
1137	bird	unexposed	338880_1_LV1003049287	42
1138	bird	unexposed	346693_1_LV1003049284	16
1139	bird	unexposed	353682_1_LV1003048196	9
1140	bird	unexposed	355044_1_LV1003049218	20
1141	bird	unexposed	357003_1_LV1003050504	37
1142	bird	unexposed	358525_1_LV1003682253	26
1143	bird	unexposed	358610_1_LV1003682301	26
1144	bird	unexposed	365646_1_LV1003048204	7
1145	bird	unexposed	373105_1_LV1003048224	15
1146	bird	unexposed	378101_1_LV1003683717	7
1147	bird	unexposed	380551_1_LV1003050025	12
1148	bird	unexposed	384167_1_LV1003048569	23
1149	bird	unexposed	394567_1_LV1003683753	5
1150	bird	unexposed	398552_1_LV1003683956	7
1151	bird	unexposed	402730_1_LV1003683900	22
1152	bird	unexposed	409017_1_LV1003682661	21
1153	bird	unexposed	413136_1_LV1003683071	21
1154	bird	unexposed	426192_1_LV1003681099	82
1155	bird	unexposed	428224_1_LV1003049302	54
1156	bird	unexposed	431368_1_LV1003049281	8
1157	bird	unexposed	432868_1_LV1003681135	21
1158	bird	unexposed	437598_1_LV1003050489	32
1159	bird	unexposed	440717_1_LV1003048595	18
1160	bird	unexposed	443483_1_LV1003683918	26
1161	bird	unexposed	445349_1_LV1003683926	10
1162	bird	unexposed	456033_50_LV1003050020	23
1163	bird	unexposed	458555_1_LV1003048549	5
1164	bird	unexposed	463400_1_LV1003048539	8
1165	bird	unexposed	463979_1_LV1003048603	64
1166	bird	unexposed	465475_1_LV1003049258	12
1167	bird	unexposed	467769_50_LV1003048556	31
1168	bird	unexposed	470132_1_LV1003048809	13
1169	bird	unexposed	47260_1_LV1003048784	28
1170	bird	unexposed	479019_1_LV1003682641	58
1171	bird	unexposed	483743_1_LV1003048805	17
1172	bird	unexposed	491756_1_LV1003683881	24
1173	bird	unexposed	499811_2_LV1003050019	17
1174	bird	unexposed	500213_1_LV1003682291	11
1175	bird	unexposed	500772_1_LV1003683943	11
1176	bird	unexposed	505209_1_LV1003049210	9
1177	bird	unexposed	505448_1_LV1003048546	11
1178	bird	unexposed	507873_1_LV1003683685	14
1179	bird	unexposed	509361_1_LV1003683684	7
1180	bird	unexposed	511636_1_LV1003682628	18
1181	bird	unexposed	515714_1_LV1003050468	29
1182	bird	unexposed	520000_1_LV1003048218	11
1183	bird	unexposed	52375_1_LV1003683036	19
1184	bird	unexposed	529861_1_LV1003683914	16
1185	bird	unexposed	531583_1_LV1003683765	24
1186	bird	unexposed	534492_50_LV1003049998	10
1187	bird	unexposed	535831_1_LV1003048790	20
1188	bird	unexposed	536967_1_LV1003683057	7
1189	bird	unexposed	548841_1_LV1003048163	26
1190	bird	unexposed	55295_1_LV1003048596	12
1191	bird	unexposed	563447_1_LV1003050543	11
1192	bird	unexposed	574534_1_LV1003681170	12
1193	bird	unexposed	576328_1_LV1003050541	7
1194	bird	unexposed	579217_1_LV1003050533	30
1195	bird	unexposed	584431_1_LV1003682649	12
1196	bird	unexposed	585357_1_LV1003683921	8
1197	bird	unexposed	585628_1_LV1003683020	14
1198	bird	unexposed	595162_1_LV1003683768	10
1199	bird	unexposed	598286_1_LV1003682294	23
1200	bird	unexposed	598484_1_LV1003682323	5
1201	bird	unexposed	600376_1_LV1003682239	6
1202	bird	unexposed	609249_1_LV1003683017	20
1203	bird	unexposed	614435_1_LV1003683718	9
1204	bird	unexposed	621285_1_LV1003683698	19
1205	bird	unexposed	623223_1_LV1003683889	8
1206	bird	unexposed	623812_1_LV1003683888	10
1207	bird	unexposed	625043_1_LV1003050474	8
1208	bird	unexposed	632150_1_LV1003048765	7
1209	bird	unexposed	632226_1_LV1003048154	22
1210	bird	unexposed	633908_1_LV1003049257	24
1211	bird	unexposed	641913_1_LV1003681172	16
1212	bird	unexposed	642382_1_LV1003682667	16
1213	bird	unexposed	644084_1_LV1003048625	11
1214	bird	unexposed	645717_1_LV1003048244	7
1215	bird	unexposed	653308_1_LV1003049234	15
1216	bird	unexposed	654672_1_LV1003048585	13
1217	bird	unexposed	657728_1_LV1003048780	1
1218	bird	unexposed	659088_1_LV1003048812	7
1219	bird	unexposed	668803_1_LV1003048614	17
1220	bird	unexposed	670414_1_LV1003048161	14
1221	bird	unexposed	672874_1_LV1003682698	13
1222	bird	unexposed	678210_1_LV1003683738	17
1223	bird	unexposed	681755_1_LV1003683056	9
1224	bird	unexposed	684109_1_LV1003048558	10
1225	bird	unexposed	686559_1_LV1003683008	13
1226	bird	unexposed	692646_1_LV1003683030	18
1227	bird	unexposed	696901_1_LV1003682240	7
1228	bird	unexposed	704063_1_LV1003048755	8
1229	bird	unexposed	7102_1_LV1003048609	46
1230	bird	unexposed	711666_1_LV1003048573	23
1231	bird	unexposed	717229_1_LV1003050064	28
1232	bird	unexposed	73488_1_LV1003682329	31
1233	bird	unexposed	738799_1_LV1003048774	17
1234	bird	unexposed	741350_1_LV1003683728	24
1235	bird	unexposed	756911_1_LV1003048618	3
1236	bird	unexposed	766200_1_LV1003683022	12
1237	bird	unexposed	76795_1_LV1003681158	23
1238	bird	unexposed	768451_1_LV1003683876	12
1239	bird	unexposed	768726_1_LV1003048789	11
1240	bird	unexposed	769069_1_LV1003683038	18
1241	bird	unexposed	77169_1_LV1003683037	18
1242	bird	unexposed	772166_1_LV1003050472	12
1243	bird	unexposed	773526_1_LV1003683710	12
1244	bird	unexposed	775470_1_LV1003050515	4
1245	bird	unexposed	779333_1_LV1003048766	18
1246	bird	unexposed	779676_1_LV1003682639	18
1247	bird	unexposed	784647_1_LV1003049249	25
1248	bird	unexposed	789535_1_LV1003048773	27
1249	bird	unexposed	791415_1_LV1003683720	9
1250	bird	unexposed	793333_1_LV1003682328	7
1251	bird	unexposed	796408_1_LV1003683035	21
1252	bird	unexposed	800608_1_LV1003683027	18
1253	bird	unexposed	801109_1_LV1003048619	19
1254	bird	unexposed	815397_1_LV1003050548	0
1255	bird	unexposed	81550_1_LV1003682632	9
1256	bird	unexposed	816311_1_LV1003683763	4
1257	bird	unexposed	830870_1_LV1003050511	12
1258	bird	unexposed	831360_1_LV1003048570	10
1259	bird	unexposed	832094_1_LV1003682276	16
1260	bird	unexposed	840908_1_LV1003048608	8
1261	bird	unexposed	843316_1_LV1003048235	23
1262	bird	unexposed	846084_1_LV1003682688	23
1263	bird	unexposed	846701_1_LV1003048571	0
1264	bird	unexposed	853979_1_LV1003048776	7
1265	bird	unexposed	854016_1_LV1003048762	10
1266	bird	unexposed	854649_1_LV1003050051	10
1267	bird	unexposed	863609_1_LV1003048587	8
1268	bird	unexposed	869143_1_LV1003683754	8
1269	bird	unexposed	870646_1_LV1003681088	18
1270	bird	unexposed	87536_1_LV1003683885	15
1271	bird	unexposed	875714_1_LV1003683708	11
1272	bird	unexposed	876388_1_LV1003681146	52
1273	bird	unexposed	880998_1_LV1003683714	5
1274	bird	unexposed	881964_1_LV1003048169	14
1275	bird	unexposed	88269_1_LV1003049219	11
1276	bird	unexposed	884974_1_LV1003048621	15
1277	bird	unexposed	886377_1_LV1003048772	11
1278	bird	unexposed	886445_1_LV1003681113	13
1279	bird	unexposed	888388_1_LV1003682265	15
1280	bird	unexposed	896602_1_LV1003683730	18
1281	bird	unexposed	896645_1_LV1003683733	2
1282	bird	unexposed	896670_1_LV1003682293	15
1283	bird	unexposed	897636_1_LV1003050514	35
1284	bird	unexposed	901575_1_LV1003683080	36
1285	bird	unexposed	905204_1_LV1003048186	7
1286	bird	unexposed	905637_1_LV1003683887	16
1287	bird	unexposed	911430_1_LV1003682682	12
1288	bird	unexposed	911573_1_LV1003050232	16
1289	bird	unexposed	915236_1_LV1003050540	7
1290	bird	unexposed	917009_1_LV1003048604	18
1291	bird	unexposed	91954_1_LV1003048547	17
1292	bird	unexposed	919993_1_LV1003682681	12
1293	bird	unexposed	925249_1_LV1003682669	20
1294	bird	unexposed	93410_1_LV1003049231	16
1295	bird	unexposed	935630_1_LV1003049283	8
1296	bird	unexposed	937660_1_LV1003682285	13
1297	bird	unexposed	937991_1_LV1003048630	18
1298	bird	unexposed	946046_1_LV1003048194	6
1299	bird	unexposed	951397_1_LV1003049211	38
1300	bird	unexposed	952515_1_LV1003050004	21
1301	bird	unexposed	955970_1_LV1003682630	4
1302	bird	unexposed	958117_1_LV1003048192	15
1303	bird	unexposed	958895_2_LV1003049983	11
1304	bird	unexposed	959063_1_LV1003683694	3
1305	bird	unexposed	961299_1_LV1003682635	3
1306	bird	unexposed	963633_1_LV1003683059	7
1307	bird	unexposed	964491_50_LV1003050068	35
1308	bird	unexposed	973158_1_LV1003048572	14
1309	bird	unexposed	97374_1_LV1003683743	13
1310	bird	unexposed	973938_1_LV1003683041	10
1311	bird	unexposed	980296_1_LV1003681101	8
1312	bird	unexposed	982364_1_LV1003050528	22
1313	bird	unexposed	983615_1_LV1003049981	13
1314	bird	unexposed	985783_1_LV1003048545	17
1315	bird	unexposed	987948_1_LV1003683088	17
1316	bird	unexposed	991077_1_LV1003048581	11
1317	bird	unexposed	998833_1_LV1003048555	43
1318	bird	recoverred	4006247_35_LV1016258490	19
1319	bird	recoverred	4007310_35_LV1016244511	21
1320	bird	recoverred	4012361_35_LV1016244505	18
1321	bird	recoverred	4015468_35_LV1016244494	19
1322	bird	recoverred	4016799_35_LV1016258145	23
1323	bird	recoverred	4027938_35_LV1016258545	30
1324	bird	recoverred	4041048_35_LV1016258543	30
1325	bird	recoverred	4049459_35_LV1016244480	14
1326	bird	recoverred	4049705_35_LV1016244484	19
1327	bird	recoverred	4055404_35_LV1016258159	16
1328	bird	recoverred	4055484_35_LV1016262252	27
1329	bird	recoverred	4055498_35_LV1016262275	34
1330	bird	recoverred	4057180_35_LV1016258127	11
1331	bird	recoverred	4058794_35_LV1016262314	6
1332	bird	recoverred	4062503_35_LV1016258104	29
1333	bird	recoverred	4069980_35_LV1016258109	27
1334	bird	recoverred	4073891_35_LV1016258196	13
1335	bird	recoverred	4076275_35_LV1016258551	25
1336	bird	recoverred	4078253_35_LV1016244497	24
1337	bird	recoverred	4080673_35_LV1016262303	11
1338	bird	recoverred	4092750_35_LV1016258568	26
1339	bird	recoverred	4093759_35_LV1016258181	35
1340	bird	recoverred	4094490_35_LV1016258185	14
1341	bird	recoverred	4098519_35_LV1016258517	16
1342	bird	recoverred	4106982_35_LV1016258128	14
1343	bird	recoverred	4107686_35_LV1016258136	10
1344	bird	recoverred	4111784_35_LV1016244508	22
1345	bird	recoverred	4113571_35_LV1016258497	15
1346	bird	recoverred	4137236_35_LV1016258505	9
1347	bird	recoverred	4137860_35_LV1016258582	16
1348	bird	recoverred	4139726_35_LV1016258525	19
1349	bird	recoverred	4149340_35_LV1016244502	28
1350	bird	recoverred	4149981_35_LV1016258556	17
1351	bird	recoverred	4151952_35_LV1016262278	24
1352	bird	recoverred	4152262_35_LV1016258561	11
1353	bird	recoverred	4155016_35_LV1016258494	8
1354	bird	recoverred	4160856_35_LV1016258493	46
1355	bird	recoverred	4161990_35_LV1016258194	30
1356	bird	recoverred	4165733_35_LV1016258498	20
1357	bird	recoverred	4166568_35_LV1016244509	10
1358	bird	recoverred	4166879_35_LV1016262285	27
1359	bird	recoverred	4170707_35_LV1016244498	12
1360	bird	recoverred	4181275_35_LV1016258526	10
1361	bird	recoverred	4185772_35_LV1016262312	22
1362	bird	recoverred	4188491_35_LV1016258147	24
1363	bird	recoverred	4191425_35_LV1016262287	19
1364	bird	recoverred	4198120_35_LV1016262255	28
1365	bird	recoverred	4200504_35_LV1016244491	12
1366	bird	recoverred	4202441_35_LV1016258195	61
1367	bird	recoverred	4205280_35_LV1016258131	23
1368	bird	recoverred	4206727_35_LV1016262274	15
1369	bird	recoverred	4208459_35_LV1016258177	9
1370	bird	recoverred	4218794_35_LV1016258149	16
1371	bird	recoverred	4223031_35_LV1016258550	31
1372	bird	recoverred	4228893_35_LV1016244519	39
1373	bird	recoverred	4237043_35_LV1016262284	36
1374	bird	recoverred	4237314_35_LV1016258113	18
1375	bird	recoverred	4238485_35_LV1016258188	36
1376	bird	recoverred	4240699_35_LV1016258579	22
1377	bird	recoverred	4243265_35_LV1016262311	18
1378	bird	recoverred	4248606_35_LV1016244495	28
1379	bird	recoverred	4249767_35_LV1016258544	32
1380	bird	recoverred	4253742_35_LV1016258528	48
1381	bird	recoverred	4254480_35_LV1016258170	15
1382	bird	recoverred	4254636_35_LV1016258165	18
1383	bird	recoverred	4255863_35_LV1016258115	23
1384	bird	recoverred	4259500_35_LV1016262326	70
1385	bird	recoverred	4262214_35_LV1016258111	32
1386	bird	recoverred	4262359_35_LV1016258572	9
1387	bird	recoverred	4270073_35_LV1016258156	19
1388	bird	recoverred	4274162_35_LV1016258533	9
1389	bird	recoverred	4274286_35_LV1016258564	23
1390	bird	recoverred	4274876_35_LV1016262237	34
1391	bird	recoverred	4281708_35_LV1016262283	25
1392	bird	recoverred	4290231_35_LV1016258499	19
1393	bird	recoverred	4301390_35_LV1016258167	22
1394	bird	recoverred	4302774_35_LV1016258548	12
1395	bird	recoverred	4306598_35_LV1016244481	15
1396	bird	recoverred	4307054_35_LV1016258504	36
1397	bird	recoverred	4310402_35_LV1016258552	19
1398	bird	recoverred	4311061_35_LV1016258496	19
1399	bird	recoverred	4313807_35_LV1016258192	22
1400	bird	recoverred	4314359_35_LV1016258563	29
1401	bird	recoverred	4317525_35_LV1016258516	29
1402	bird	recoverred	4324702_35_LV1016262324	35
1403	bird	recoverred	4324763_35_LV1016258527	17
1404	bird	recoverred	4324897_35_LV1016258171	20
1405	bird	recoverred	4329295_35_LV1016258182	44
1406	bird	recoverred	4331244_35_LV1016258539	23
1407	bird	recoverred	4331634_35_LV1016262234	9
1408	bird	recoverred	4333102_35_LV1016262320	21
1409	bird	recoverred	4346656_35_LV1016258521	14
1410	bird	recoverred	4349358_35_LV1016258197	14
1411	bird	recoverred	4353475_35_LV1016244510	36
1412	bird	recoverred	4355506_35_LV1016258152	36
1413	bird	recoverred	4359747_35_LV1016258514	21
1414	bird	recoverred	4362703_35_LV1016244486	14
1415	bird	recoverred	4369548_35_LV1016258164	11
1416	bird	recoverred	4372238_35_LV1016258492	34
1417	bird	recoverred	4373082_35_LV1016258166	18
1418	bird	recoverred	4382117_35_LV1016262251	21
1419	bird	recoverred	4384264_35_LV1016262325	17
1420	bird	recoverred	4398236_35_LV1016258112	11
1421	bird	recoverred	4402395_35_LV1016258530	13
1422	bird	recoverred	4405573_35_LV1016244501	7
1423	bird	recoverred	4408403_35_LV1016258129	10
1424	bird	recoverred	4412064_35_LV1016258532	23
1425	bird	recoverred	4415978_35_LV1016258501	22
1426	bird	recoverred	4428628_35_LV1016258191	23
1427	bird	recoverred	4428682_35_LV1016258119	31
1428	bird	recoverred	4431440_35_LV1016258134	16
1429	bird	recoverred	4431708_35_LV1016258172	18
1430	bird	recoverred	4434790_35_LV1016258184	22
1431	bird	recoverred	4438593_35_LV1016262263	5
1432	bird	recoverred	4438740_35_LV1016258515	17
1433	bird	recoverred	4442093_35_LV1016258565	11
1434	bird	recoverred	4449260_35_LV1016258151	9
1435	bird	recoverred	4449354_35_LV1016258554	13
1436	bird	recoverred	4449462_35_LV1016258495	18
1437	bird	recoverred	4449789_35_LV1016258108	9
1438	bird	recoverred	4452906_35_LV1016262297	25
1439	bird	recoverred	4461947_35_LV1016258143	18
1440	bird	recoverred	4462693_35_LV1016258179	41
1441	bird	recoverred	4471618_35_LV1016262323	16
1442	bird	recoverred	4475011_35_LV1016258106	33
1443	bird	recoverred	4477918_35_LV1016258140	15
1444	bird	recoverred	4478057_35_LV1016258507	13
1445	bird	recoverred	4484892_35_LV1016262272	18
1446	bird	recoverred	4486028_35_LV1016258573	20
1447	bird	recoverred	4487115_35_LV1016262309	19
1448	bird	recoverred	4487304_35_LV1016262249	26
1449	bird	recoverred	4489679_35_LV1016258120	14
1450	bird	recoverred	4501770_35_LV1016244485	23
1451	bird	recoverred	4502665_35_LV1016262301	8
1452	bird	recoverred	4504261_35_LV1016244482	33
1453	bird	recoverred	4508701_35_LV1016258520	20
1454	bird	recoverred	4520215_35_LV1016258536	20
1455	bird	recoverred	4522212_35_LV1016244488	27
1456	bird	recoverred	4525965_35_LV1016258513	15
1457	bird	recoverred	4537728_35_LV1016262235	13
1458	bird	recoverred	4539839_35_LV1016258553	21
1459	bird	recoverred	4543146_35_LV1016258534	18
1460	bird	recoverred	4552385_35_LV1016258193	29
1461	bird	recoverred	4559080_35_LV1016258488	27
1462	bird	recoverred	4565491_35_LV1016258549	12
1463	bird	recoverred	4566030_35_LV1016262262	22
1464	bird	recoverred	4575527_35_LV1016262273	22
1465	bird	recoverred	4580281_35_LV1016258489	27
1466	bird	recoverred	4582430_35_LV1016258117	30
1467	bird	recoverred	4588107_35_LV1016258132	18
1468	bird	recoverred	4589243_35_LV1016244506	12
1469	bird	recoverred	4596592_35_LV1016258540	15
1470	bird	recoverred	4598602_35_LV1016262288	11
1471	bird	recoverred	4599699_35_LV1016258161	45
1472	bird	recoverred	4603470_35_LV1016258124	18
1473	bird	recoverred	4608039_35_LV1016258154	24
1474	bird	recoverred	4611358_35_LV1016258558	10
1475	bird	recoverred	4622557_35_LV1016258567	37
1476	bird	recoverred	4622608_35_LV1016244500	29
1477	bird	recoverred	4623237_35_LV1016258522	24
1478	bird	recoverred	4631710_35_LV1016244490	30
1479	bird	recoverred	4636357_35_LV1016244515	41
1480	bird	recoverred	4649238_35_LV1016258135	29
1481	bird	recoverred	4651642_35_LV1016258116	17
1482	bird	recoverred	4660174_35_LV1016258141	8
1483	bird	recoverred	4664656_35_LV1016262258	30
1484	bird	recoverred	4667010_35_LV1016258107	34
1485	bird	recoverred	4667279_35_LV1016258578	14
1486	bird	recoverred	4672429_35_LV1016258187	24
1487	bird	recoverred	4672625_35_LV1016258153	27
1488	bird	recoverred	4672670_35_LV1016258503	14
1489	bird	recoverred	4674802_35_LV1016262302	22
1490	bird	recoverred	4677382_35_LV1016258160	10
1491	bird	recoverred	4684512_35_LV1016258180	16
1492	bird	recoverred	4687375_35_LV1016244487	22
1493	bird	recoverred	4688479_35_LV1016258576	21
1494	bird	recoverred	4688784_35_LV1016258142	18
1495	bird	recoverred	4692278_35_LV1016258168	23
1496	bird	recoverred	4709313_35_LV1016258125	23
1497	bird	recoverred	4715317_35_LV1016244493	26
1498	bird	recoverred	4715663_35_LV1016258105	17
1499	bird	recoverred	4717103_35_LV1016262247	10
1500	bird	recoverred	4734191_35_LV1016258538	11
1501	bird	recoverred	4734842_35_LV1016258502	9
1502	bird	recoverred	4737038_35_LV1016258118	26
1503	bird	recoverred	4739532_35_LV1016262248	22
1504	bird	recoverred	4741444_35_LV1016262240	20
1505	bird	recoverred	4741450_35_LV1016258158	18
1506	bird	recoverred	4742645_35_LV1016258566	11
1507	bird	recoverred	4750868_35_LV1016262299	21
1508	bird	recoverred	4751437_35_LV1016258139	37
1509	bird	recoverred	4752662_35_LV1016258110	12
1510	bird	recoverred	4754481_35_LV1016244518	39
1511	bird	recoverred	4755420_35_LV1016262243	19
1512	bird	recoverred	4761725_35_LV1016258531	9
1513	bird	recoverred	4772552_35_LV1016262267	25
1514	bird	recoverred	4774334_35_LV1016258121	20
1515	bird	recoverred	4775445_35_LV1016258144	19
1516	bird	recoverred	4776768_35_LV1016258546	29
1517	bird	recoverred	4778311_35_LV1016258569	23
1518	bird	recoverred	4779562_35_LV1016262310	24
1519	bird	recoverred	4788906_35_LV1016262253	31
1520	bird	recoverred	4795056_35_LV1016258130	7
1521	bird	recoverred	4795242_35_LV1016244504	21
1522	bird	recoverred	4796066_35_LV1016258178	21
1523	bird	recoverred	4796638_35_LV1016258169	18
1524	bird	recoverred	4797829_35_LV1016258518	16
1525	bird	recoverred	4799582_35_LV1016258524	10
1526	bird	recoverred	4802070_35_LV1016258574	15
1527	bird	recoverred	4807393_35_LV1016262300	17
1528	bird	recoverred	4820541_35_LV1016258511	27
1529	bird	recoverred	4822934_35_LV1016258173	15
1530	bird	recoverred	4826149_35_LV1016258148	25
1531	bird	recoverred	4833326_35_LV1016258523	48
1532	bird	recoverred	4840747_35_LV1016258146	16
1533	bird	recoverred	4846345_35_LV1016258122	30
1534	bird	recoverred	4852120_35_LV1016258570	22
1535	bird	recoverred	4853649_35_LV1016258575	14
1536	bird	recoverred	4855459_35_LV1016258512	20
1537	bird	recoverred	4858813_35_LV1016258542	23
1538	bird	recoverred	4860897_35_LV1016258175	18
1539	bird	recoverred	4860949_35_LV1016244499	23
1540	bird	recoverred	4863844_35_LV1016244512	10
1541	bird	recoverred	4864766_35_LV1016258190	28
1542	bird	recoverred	4865524_35_LV1016258577	14
1543	bird	recoverred	4867120_35_LV1016258560	10
1544	bird	recoverred	4867802_35_LV1016258176	22
1545	bird	recoverred	4873732_35_LV1016244483	18
1546	bird	recoverred	4877021_35_LV1016244496	31
1547	bird	recoverred	4879628_35_LV1016258537	18
1548	bird	recoverred	4882693_35_LV1016262241	11
1549	bird	recoverred	4887333_35_LV1016244489	20
1550	bird	recoverred	4889941_35_LV1016262239	6
1551	bird	recoverred	4902119_35_LV1016258163	13
1552	bird	recoverred	4905029_35_LV1016258123	14
1553	bird	recoverred	4913656_35_LV1016244516	25
1554	bird	recoverred	4914151_35_LV1016258133	24
1555	bird	recoverred	4914995_35_LV1016244492	23
1556	bird	recoverred	4916179_35_LV1016258555	33
1557	bird	recoverred	4920585_35_LV1016262246	6
1558	bird	recoverred	4927469_35_LV1016244517	36
1559	bird	recoverred	4930895_35_LV1016258508	24
1560	bird	recoverred	4937712_35_LV1016258529	24
1561	bird	recoverred	4942342_35_LV1016262295	15
1562	bird	recoverred	4942776_35_LV1016258509	27
1563	bird	recoverred	4943498_35_LV1016262260	28
1564	bird	recoverred	4945414_35_LV1016262315	19
1565	bird	recoverred	4946072_35_LV1016258506	25
1566	bird	recoverred	4946330_35_LV1016262236	34
1567	bird	recoverred	4947767_35_LV1016262298	13
1568	bird	recoverred	4951073_35_LV1016258580	29
1569	bird	recoverred	4954512_35_LV1016258500	7
1570	bird	recoverred	4957844_35_LV1016258581	33
1571	bird	recoverred	4958719_35_LV1016262321	11
1572	bird	recoverred	4960320_35_LV1016258183	20
1573	bird	recoverred	4961556_35_LV1016262289	10
1574	bird	recoverred	4961964_35_LV1016258189	12
1575	bird	recoverred	4963825_35_LV1016262296	27
1576	bird	recoverred	4969007_35_LV1016244507	9
1577	bird	recoverred	4971597_35_LV1016258157	34
1578	bird	recoverred	4980114_35_LV1016262261	18
1579	bird	recoverred	4980144_35_LV1016258155	15
1580	bird	recoverred	4982593_35_LV1016258535	10
1581	bird	recoverred	4984085_35_LV1016258541	22
1582	bird	recoverred	4985528_35_LV1016258137	17
1583	bird	recoverred	4986150_35_LV1016262276	23
1584	bird	recoverred	4988680_35_LV1016258491	34
1585	bird	recoverred	4989437_35_LV1016258510	36
1586	bird	recoverred	4994745_35_LV1016262238	12

## Sheet: Fig. 4b recovered
	grp	base_num	perc_of_over_0%	num_over_1%	perc_over_1%	perc_of_over_1%	num_over_3%	perc_over_3%	perc_of_over_3%	num_over_5%	perc_over_5%	perc_of_over_5%	num_over_10%	perc_over_10%	perc_of_over_10%	num_over_20%	perc_over_20%	perc_of_over_20%	num_over_50%	perc_over_50%	perc_of_over_50%
SARS-2	SARS-2	1068	8.2637	348	32.5843	12.2363	184	17.2285	18.1639	138	12.9213	20.597	86	8.05243	24.5014	59	5.52434	30.2564	26	2.43446	43.3333
overlap	overlap	98	0.758279	28	28.5714	0.984529	11	11.2245	1.08588	8	8.16327	1.19403	5	5.10204	1.4245	3	3.06122	1.53846	0	0	0
Common Cold	Common Cold	866	6.70071	186	21.4781	6.54008	71	8.19861	7.00888	58	6.69746	8.65672	31	3.57968	8.83191	21	2.42494	10.7692	6	0.692841	10
bat	bat	4055	31.3757	842	20.7645	29.6062	297	7.32429	29.3189	189	4.66091	28.209	98	2.41677	27.9202	47	1.15906	24.1026	12	0.295931	20
Other Human	Other Human	553	4.27886	126	22.7848	4.43038	43	7.77577	4.24482	24	4.33996	3.58209	15	2.71248	4.2735	13	2.35081	6.66667	2	0.361664	3.33333
Other mammals	Other mammals	4121	31.8864	831	20.165	29.2194	270	6.55181	26.6535	170	4.12521	25.3731	79	1.91701	22.5071	41	0.994904	21.0256	13	0.315457	21.6667
bird	bird	2163	16.7363	483	22.3301	16.9831	137	6.3338	13.5242	83	3.83726	12.3881	37	1.71059	10.5413	11	0.508553	5.64103	1	0.0462321	1.66667

## Sheet: Fig. 4b unexposed
	grp	base_num	perc_of_over_0%	num_over_1%	perc_over_1%	perc_of_over_1%	num_over_3%	perc_over_3%	perc_of_over_3%	num_over_5%	perc_over_5%	perc_of_over_5%	num_over_10%	perc_over_10%	perc_of_over_10%	num_over_20%	perc_over_20%	perc_of_over_20%	num_over_50%	perc_over_50%	perc_of_over_50%
Common Cold	Common Cold	866	6.70071	171	19.746	7.04283	61	7.04388	8.15508	41	4.73441	11.3573	24	2.77136	16	15	1.7321	25.8621	4	0.461894	26.6667
SARS-2	SARS-2	1068	8.2637	235	22.0037	9.67875	92	8.61423	12.2995	48	4.49438	13.2964	16	1.49813	10.6667	7	0.655431	12.069	0	0	0
bat	bat	4055	31.3757	728	17.9531	29.9835	229	5.64735	30.615	106	2.61406	29.3629	45	1.10974	30	19	0.468557	32.7586	6	0.147965	40
Other mammals	Other mammals	4121	31.8864	739	17.9325	30.4366	217	5.26571	29.0107	106	2.57219	29.3629	43	1.04344	28.6667	14	0.339723	24.1379	5	0.12133	33.3333
bird	bird	2163	16.7363	431	19.926	17.7512	114	5.27046	15.2406	51	2.35784	14.1274	17	0.785945	11.3333	2	0.0924642	3.44828	0	0	0
overlap	overlap	98	0.758279	22	22.449	0.906096	9	9.18367	1.20321	2	2.04082	0.554017	1	1.02041	0.666667	0	0	0	0	0	0
Other Human	Other Human	553	4.27886	102	18.4448	4.20099	26	4.70163	3.47594	7	1.26582	1.93906	4	0.723327	2.66667	1	0.180832	1.72414	0	0	0

## Sheet: Fig. 5b
Patient #1			Patient #2
VH Distribution			VH Distribution
IGHV3	69		IGHV3	84
IGHV4	22		IGHV1	10
IGHV1	19		IGHV4	4
IGHV7	5		IGHV5	4
IGHV5	2		IGHV7	1
IGHV2	0		IGHV2	0
IGHV6	0		IGHV6	0
VK Distribution			VK Distribution
IGKV3	52		IGHV3	76
IGKV1	38		IGHV1	41
IGKV2	16		IGHV4	18
IGKV4	11		IGHV2	8
IGKV5	0		IGHV5	0
IGKV6	0		IGHV6	0
IGKV7	0		IGHV7	0
Clonal expansion			Clonal expansion
Clone 1	7		Clone 1	4
Clone 2	3		Clone 2	2
Clone 3	3		Clone 3	2
Clone 4	2
Clone 5	2
Non Clonal	135		Non Clonal	95

## Sheet: Fig. 5d
Patient #1						Patient #2
Number of mutations (V + J)			%Germline identity (V)			Number of mutations (V + J)			%Germline identity (V)
IgG1	IgK		IgG1	IgK		IgG1	IgK		IgG1	IgK
9	4		82.594	96.071		18	3		84.577	93.885
12	7		94.539	96.918		12	8		89.412	94.245
16	5		92.123	98.069		12	20		84.127	88.087
12	5		90	97.786		27	2		96.825	91.336
9	11		92.042	97.059		20	23		80.992	93.863
11	6		85.357	97.398		19	8		85.473	72.761
15	5		91.753	92.279		22	7		90.094	93.127
13	11		78.007	97.902		12	3		82.383	94.845
14	5		93.22	93.617		17	7		92.771	63.226
26	4		90.323	95.47		7	15		89.61	92.364
11	6		92.517	96.875		26	3		91.544	93.066
3	8		94.539	93.141		17	17		96.667	92.254
21	15		95.254	95.817		15	5		85.772	92.832
1	10		81.518	93.284		18	13		89.078	93.385
14	7		94.483	96		12	4		91.102	91.367
13	5		92.23	95		12	15		90.87	87.308
20	18		88.814	94.909		9	15		85.981	93.015
19	3		90.847	94.565		9	12		84.354	91.398
8	14		96.918	95.683		13	13		89.431	93.091
18	2		97.619	96.029		35	10		94.76	97.318
25	13		87.671	94.118		37	25		86.395	91.336
2	6		96.029	97.398		33	10		87.963	97.112
0	8		96.939	90.847		6	8		91.866	92.308
5	7		93.333	92.473		17	9		92.308	93.75
15	1		96.622	89.299		15	7		90.909	96.029
30	10		89.384	94.834		8	11		92.308	98.246
6	1		96.283	95.276		2	9		91.597	93.515
15	8		93.515	96.029		23	10		93.269	92.086
8	4		90.203	94.306		5	14		91.716	89.531
16	9		94.097	95.572		5	16		94.086	85.926
9	1		96.599	92.446		8	11		85.496	96.014
12	12		91.304	94.139		4	1		75.652	89.259
16	14		89.492	90		9	8		90.395	95.324
27	2		94.444	96.525		29	6		89.163	92.446
1	20		93.151	96.429		39	9		90.102	94.545
15	20		86.149	94.245		14	5		94.419	94.964
18	1		91.864	93.773		26	6		96.667	92.364
13	2		86.644	95.572		9	15		76.25	94.585
6	9		94.521	90.441		13	5		79.221	91.481
3	17		94.631	95.273		16	12		80	91.636
6	9		92.881	95.307		9	11		92.857	94.604
8	2		95.172	94.526		3	9		94.253	91.273
10	5		94.915	93.407		15	9		91.964	94.928
14	10		98.63	96.679		13	3		93.377	95.683
13	13		95.533	96.918		18	21		96.053	92.086
11	5		92.042	94.444		15	9		88.525	96.029
15	9		94.539	96.887		21	16		89.163	96.364
3	2		92.177	91.698		22	11		83.737	94.964
18	14		93.559	93.727		7	28		89.42	89.247
20	7		93.515	95.307		21	13		79.703	95.62
17	13		92.069	93.174		20	5		90.654	95.341
10	6		91.096	97.417		1	16		90.526	95.636
9	12		96.271	96.139		15	9		81.923	94.585
19	11		91.864	96.324		6	17		95.556	97.112
28	22		98.639	99.216		8	14		92.617	93.919
24	17		94.198	94.139		18	7		89.796	95.548
23	21		87.671	98.047		20	9		88.776	93.796
32	12		96.61	93.75		9	8		94.667	97.445
19	19		92.542	96.703		9	18		87.892	91.241
9	7		96.599	94.553		5	15		73.49	90.58
24	46		86.598	97.778		6	9		87.582	93.066
2	19		93.898	97.826		7	6		90.984	94.853
9	45		94.198	97.048		18	21		88.479	89.179
12	10		93.127	91.554		1	13		93.701	96.014
8	11		97.611	94.526		23	25		79.474	96.364
23	3		90	97.101		12	6		85.57	96.377
16	18		95.548	98.524		5	15		89.965	92.509
6	12		91.379	92.832		15	9		90.333	96.377
17	10		89.796	95.985		14	6		93.151	95.439
4	24		88.66	91.852		11	9		91.126	92.881
0	4		90.657	91.971		1	9		94.898	88.85
32	11		90.657	93.68		17	11		91.781	93.426
17	6		92.542	93.502		3	15		84.868	96.284
14	2		93.919	93.818		43	4		86.636	92.069
13	3		88.727	91.636		2	9		88.177	94.565
14	8		91.809	95.911		12	16		86.735	94.796
39	10		92.414	96.691		34	5		78.824	96.703
7	25		92.15	90.775		9	7		90.444	94.928
5	6		90.444	83.058		12	24		84.848	93.116
25	8		92.44	97.037		20	12		88.435	93.704
17	7		91.246	96.864		39	15		88.646	95.683
28	17		87.455	97.464		8	11		92.808	94.545
0	10		93.197	94.265		2	5		85.78	93.141
3	6		86.78	96.364		31	17		98.246	97.619
5	7		87.589	99.631		3	24		88.835	96.39
5	10		94.158	97.203		16	10		88.926	94.909
20	12		91.459	95.686		51	5		93.333	96.642
31	26		79.322	94.796		8	8		95.023	94.922
16	7		93.515	95.517		25	17		87.854	95.604
21	41		93.471	96.094		26	12		88.596	95.578
7	57		92.808	93.863		9	2		87.375	89.831
21	0		96.167	95.956		16	11		86.8	93.515
14	7		92.177	95.307		7	12		82.313	98.601
29	5		96.207	96.377		12	6		90.256	92.388
33	8		92.759	97.544		25	6		82.759	92.15
29	2		93.857	92.885		14	9		91.176	89.299
7	5		95.533	93.214		10	18		87.671	92.62
16	13		92.691	97.048		13	6		85.274	97.445
22	11		94.158	98.519		3	24		96.599	91.078
0	2		96.575	97.015		5	3		90.86	95.636
0	1		93.289	85.091		9	2		83.673	93.863
26	9		86.824	97.276		29	20		93	95.533
5	19		96.587	95.636		18	11		81.633	96
22	1		95.932	92.996			25			94.909
6	1		95.563	95.652			6			92.806
10	12		93.431	92.029			18			96.029
8	13		96.233	96.642			2			89.259
10	13		93.243	96.466			14			88.973
12	7		96.54	96.763			15			95.307
6	9		96	98.913			9			97.81
40	3		95.652	97.802			3			93.382
9	6		98.288	94.891			9			89.17
46	3		84.42	97.101			12			94.096
9	4		86.441	82.264			12			96.587
26	3		97.603	89.147			6			96.014
24	10		96.918	92.181			16			88.636
10	7		95.205	96.604			18			93.525
1	12		95.667	95.736			3			91.636
18	2		87.823	94.853			15			93.091
1	14		96.949	93.863			3			94.909
24	15		96.271	97.802			8			95.307
7	14		94.915	92.833			11			96.727
0	4		91.156	96.727			52			74.552
50	4		95.681	88.519			18			94.139
11	7		90.785	97.112			10			94.891
9	2		96.61	93.796			24			92.937
14	7		92.784	93.511			7			95.636
12	4		88.852	90.775			1			95.324
14	8		77.627	95.255			22			93.841
18	8		99.661	91.544			0			93.502
52	10		97.659	96.739			17			97.482
9	4		98.616	93.773			9			91.636
19	18		97.527	93.75			21			91.045
2	16		97.232	96.043			7			91.273
19	3		96.949	95.556			13			90.909
18	8		97.857	95.42			6			94.182
3	12		96.928	92.683			3			93.309
18	3		96.321	96.124			18			89.455
9	16		97.619	97.436			13			92.029
8	5		96.949	94.074			9			94.872
17	6		98.561	92.251			21			89.865
9	6		94.539	89.434			9			87.023
9	17		96.959	94.909			16			93.141
	14			96.207
	11			94.585
	11			93.796
	4			90.074
	10			93.04
	3			98.084
	5			92.806
	10			95.72
	6			95.517
	18			94.656
	32			83.588
	4			93.727
	6			95.203
	0			94.796
	13			95.956
	7			90.182
	2			93.227
	1			87.402
	1			93.382
	1			90.106
	3			96
	1			94.224
	3			94.203
	14			91.727
	6			94.424
	9			94.604
	3			96.043
	3			96.667
	7			95.985
	10			95.2
	6			95.833
	18			94.386

## Sheet: Fig. 5e
Patient #1					Patient #2
Seq	Total γ1	Total κ			Seq	Total γ1	Total κ
0309_001-int	9	4			0332_P1-001-h-int	6	3
0309_002-int	9	4			0332_P1-002-h-int	7	8
0309_003-int	16	17			0332_P1-010-h-int	18	20
0309_006-int	7	4			0332_P1-015-h-int	1	2
0309_007-int	5	7			0332_P1-023-h-int	23	23
0309_008-int	9	6			0332_P1-024-h-int	12	8
0309_009-int	24	14			0332_P1-025-h-int	5	7
0309_010-int (A7)	2	2			0332_P1-028-h-int	15	3
0309_012-int	12	7			0332_P1-029-h-int	14	7
0309_013-int	15	12			0332_P1-030-h-int	11	15
0309_014-int	9	3			0332_P1-032-h-int	1	3
0309_016-int	15	8			0332_P1-033-h-int	17	17
0309_018-int	3	10			0332_P1-036-h-int	3	5
0309_019-int	20	12			0332_P1-038-h-int	43	13
0309_021-int	16	7			0332_P1-043-h-int	2	4
0309_022-int	10	6			0332_P1-045-h-int	12	15
0309_023-int	19	8			0332_P1-046-h-int	34	15
0309_024-int	23	20			0332_P1-048-h-int	9	12
0309_025-int	32	11			0332_P1-054-h-int	12	13
0309_026-int	19	9			0332_P1-056-h-int	20	10
0309_027-int	9	6			0332_P1-059-h-int	39	25
0309_028-int (A9)	2	2			0332_P1-060-h-int	8	10
0309_029-int	9	8			0332_P1-070-h-int	2	8
0309_031-int	8	41			0332_P1-071-h-int	31	9
0309_032-int	23	10			0332_P1-077-h-int	3	7
0309_033-int	6	3			0332_P1-078-h-int	16	11
0309_034-int	4	6			0332_P1-079-h-int	51	9
0309_035-int	32	7			0332_P1-080-h-int	8	10
0309_036-int	17	14			0332_P1-089-h-int	25	14
0309_037-int	14	5			0332_P1-090-h-int	26	16
0309_038-int	13	7			0333_P2-098-h-int	16	11
0309_040-int	39	7			0333_P2-102-h-int	7	1
0309_041-int	7	3			0333_P2-109-h-int	12	8
0309_042-int	5	4			0333_P2-112-h-int	25	6
0309_043-int	18	3			0333_P2-113-h-int	14	9
0309_044-int	28	17			0333_P2-117-h-int	10	5
0309_045-int	0	3			0333_P2-118-h-int	13	6
0309_046-int	3	2			0333_P2-119-h-int	3	15
0309_047-int	20	6			0333_P2-120-h-int	5	5
0309_049-int	12	6			0333_P2-122-h-int	9	12
0309_051-int	21	14			0333_P2-123-h-int	29	11
0309_052-int	9	5			0333_P2-136-h-int	18	9
0309_053-int	21	20
0309_054-int	14	21
0309_057-int (C1)	33	8
0309_058-int	7	5
0311_001-int	22	0
0311_002-int	5	3
0311_003-int	0	1
0311_005-int	26	11
0311_007-int	0	3
0311_009-int	22	13
0311_010-int	6	6
0311_011-int	10	14
0311_012-int	8	8
0311_013-int	10	6
0311_014-int	12	18
0311_017-int	11	11
0311_018-int (C3)	29	8
0311_019-int	5	4
0311_021-int	46	32
0311_022-int	9	9
0311_023-int	26	6
0311_024-int	24	14
0311_025-int	10	4
0311_030-int	0	2
0311_032-int	11	8
0311_033-int	9	7
0311_036-int	14	3
0311_037-int	14	12
0311_038-int	18	6
0311_039-int	9	7
0311_040-int	19	10
0311_041-int	19	7
0311_042-int	18	26
0311_043-int	3	1
0311_044-int	18	10
0311_045-int	9	1
0311_047-int	17	8
0311_049-int	12	4
0311_050-int	9	19
0311_051-int	14	9
0311_053-int	26	12
0311_054-int	3	1
0311_055-int	25	10
0311_056-int	28	13
0311_057-int	21	12
0311_061-int	13	10
0311_063-int	11	2
0311_064-int	19	16
0311_066-int	18	17
0311_067-int	25	57
0311_070-int	17	2
0311_072-int	5	5
0311_073-int	17	10
0311_074-int	30	24
0311_075-int	15	5
0311_076-int	6	5
0311_077-int	15	9
0311_078-int	24	13
0311_079-int	52	45
0311_080-int	24	14
0311_081-int	8	7
0311_082-int	16	2
0311_083-int	12	18
0311_084-int	16	14
0311_085-int	27	7
0311_087-int	1	2
0311_088-int	15	11
0311_089-int	18	16
0311_092-int	6	6
0311_093-int	3	9
0311_094-int	6	6
0311_095-int	10	3
0313_001-internal	14	11
0313_002-internal	13	6
0313_058-internal	11	13

## Sheet: Fig. 5f
Patient #1			Patient #2
CDR3 length (aa)			CDR3 length (aa)
IgG1	IgK		IgG1	IgK
5	10		6	5
5	5		6	5
6	5		8	5
6	6		8	6
9	7		8	8
9	8		9	8
9	8		9	8
9	8		9	8
9	8		10	8
9	8		10	8
9	8		10	8
10	8		10	8
10	8		10	8
10	8		10	9
10	8		11	9
10	8		11	9
10	8		11	9
11	8		11	9
12	8		11	9
12	8		11	9
12	8		11	9
12	9		11	9
12	9		11	9
12	9		11	9
12	9		12	9
12	9		12	9
12	9		12	9
12	9		12	9
12	9		13	9
13	9		13	9
13	9		13	9
13	9		13	9
13	9		13	9
13	9		13	9
13	9		13	9
13	9		13	9
13	9		13	9
13	9		13	9
13	9		14	9
13	9		14	9
14	9		14	9
14	9		14	9
14	9		14	9
14	9		14	9
14	9		14	9
14	9		14	9
14	9		14	9
14	9		14	9
14	9		14	9
14	9		14	9
14	9		14	9
14	9		15	9
14	9		15	9
15	9		15	9
15	9		15	9
15	9		15	9
15	9		15	9
15	9		15	9
15	9		15	9
15	9		16	9
15	9		16	9
15	9		16	9
15	9		16	9
16	9		16	9
16	9		16	9
16	9		16	9
16	9		16	9
16	9		17	9
16	9		17	9
16	9		17	9
17	9		17	9
17	9		17	9
17	9		17	9
17	9		17	9
17	9		17	9
17	9		17	9
17	9		17	9
17	9		18	9
17	9		18	9
17	9		18	9
17	9		18	9
18	9		18	9
18	9		18	9
18	9		18	9
18	9		18	9
18	9		19	9
18	9		19	9
18	9		19	9
18	9		19	9
18	9		19	9
18	9		19	9
18	9		20	9
18	9		20	9
19	9		20	9
19	9		20	9
19	9		21	9
19	9		22	9
19	9		23	9
19	9		23	9
19	9		23	9
19	9		24	9
19	9		24	9
20	9		25	9
20	9			9
20	9			9
20	9			10
20	9			10
20	9			10
20	9			10
21	9			10
21	9			10
21	9			10
21	9			10
21	9			10
21	9			10
21	9			10
21	9			10
22	9			10
22	9			10
22	9			10
22	9			10
22	9			10
22	9			10
22	9			10
22	9			10
23	9			10
23	9			10
24	9			11
24	9			11
25	9			11
25	9			11
26	9			11
26	9			11
27	9			11
28	10			11
28	10			11
28	10			11
28	10			11
28	10			11
28	10			11
28	10			12
28	10			13
28	10			13
	10
	10
	10
	10
	10
	10
	10
	10
	10
	10
	10
	10
	10
	10
	10
	10
	10
	10
	10
	10
	10
	10
	10
	11
	11
	11
	11
	11
	11
	11
	11
	11

## Sheet: Fig. 6a
Concentration in nM	WIS-C1 - SPIKE	WIS-C3 - SPIKE	WIS-A7 - SPIKE	WIS-A9 - SPIKE	WIS-C1 - BSA	WIS-C3 - BSA	WIS-A7 - BSA	WIS-A9 - BSA
500	3.37	2.341	4	4	0.318	0.311	4	3.172
100	3.402	2.191	4	4	0.122	0.112	1.493	1.902
20	3.238	2.131	4	2.433	0.096	0.072	0.304	0.503
4	3.252	1.93	4	0.766	0.066	0.067	0.116	0.132
0.8	2.828	1.544	4	0.229	0.064	0.064	0.165	0.079
0.16	2.129	0.934	3.599	0.11	0.061	0.062	0.065	0.069
0.032	0.802	0.292	1.618	0.093	0.073	0.086	0.069	0.069
0.0064	0.281	0.124	0.581	0.07	0.071	0.065	0.066	0.069

[truncated: 6 more sheets: Fig. 6g, Fig. 6i 1of3, Fig. 6i 2of3, Fig. 6i 3of3, Fig. 6j, Fig. 6k]
